# Supplementary material for: DNA barcode analysis of butterfly species from Pakistan points towards regional endemism
Source: Mol Ecol Resour. 2013 Jun 24;13(5):832–43. doi: 10.1111/1755-0998.12131 (PMC3910150; doi:10.1111/1755-0998.12131)
Supplement: Appendix S1 — ClustalW alignment of barcode sequences of 81 butterfly species from Pakistan. [file men0013-0832-sd1.fas]

>MABUT133-10|HQ990442|NIBGE_BUT-00133|Aglais_caschmirensis|COI-5P
TACTTTATATTTTATTTTTGGAATTTGAGCAGGAATAGTAGGAACTTCTCTTAGTTTATTAATTCGAACTGAATTAGGAAATCCAGGATCTTTAATTGGAGATGATCAAATTTATAATACAATTGTTACAGCTCATGCTTTTATTATAATTTTTTTTATAGTTATACCTATTATAATTGGAGGATTTGGTAATTGATTAGTTCCATTAATATTAGGAGCACCAGATATAGCTTTTCCACGAATAAATAATATAAGATTTTGACTTTTACCACCATCACTAATATTATTAATTTCTAGTAGAATTGTTGAAAATGGGGCAGGAACAGGATGAACAGTTTATCCTCCTCTTTCTTCTAATATTGCTCACAGAGGTTCATCAGTAGACCTAGCAATTTTTTCTTTACATTTAGCGGGAATTTCATCAATTTTAGGAGCAATTAATTTTATTACAACAATTATTAATATACGAATTAATAGTATATCATTTGATCAAATACCTTTATTTGTTTGAGCTGTAGGTATTACAGCCTTATTACTTTTACTTTCTCTTCCTGTATTAGCTGGAGCCATTACTATACTTCTTACAGATCGTAATATTAATACTTCATTTTTTGATCCTGCAGGAGGGGGAGATCCTATTCTTTATCAACATTTATTC
>MABUT230-11|KC158314|NIBGE_BUT-00230|Aglais_caschmirensis|COI-5P
TACTTTATATTTTATTTTTGGAATTTGAGCAGGAATAGTAGGAACTTCTCTTAGTTTATTAATTCGAACTGAATTAGGAAATCCAGGATCTTTAATTGGAGATGATCAAATTTATAATACAATTGTTACAGCTCATGCTTTTATTATAATTTTTTTTATAGTTATACCTATTATAATTGGAGGATTTGGTAATTGATTAGTTCCATTAATATTAGGAGCACCAGATATAGCTTTTCCACGAATAAATAATATAAGATTTTGACTTTTACCACCATCACTAATATTATTAATTTCTAGTAGAATTGTTGAAAATGGGGCAGGAACAGGATGAACAGTTTATCCTCCTCTTTCTTCTAATATTGCTCACAGAGGTTCATCAGTAGACCTAGCAATTTTTTCTTTACATTTAGCGGGAATTTCATCAATTTTAGGAGCAATTAATTTTATTACAACAATTATTAATATACGAATTAATAGTATATCATTTGATCAAATACCTTTATTTGTTTGAGCTGTAGGTATTACAGCCTTATTACTTTTACTTTCTCTTCCTGTATTAGCTGGAGCCATTACTATACTTCTTACAGATCGTAATATTAATACTTCATTTTTTGATCCTGCAGGAGGGGGAGATCCTATTCTTTATCAACATTTATTC
>MABUT286-12|KC158313|NIBGE_BUT-00286|Aglais_caschmirensis|COI-5P
TACTTTATATTTTATTTTTGGAATTTGAGNAGGAATAGTAGGAACTTCTCTTAGTTTATTAATTCGAACTGAATTAGGAAATCCAGGATCTTTAATTGGAGATGATCAAATTTATAATACAATTGTTACAGCTCATGCTTTTATTATAATTTTTTTTATAGTTATACCTATTATAATTGGAGGATTTGGTAATTGATTAGTTCCATTAATATTAGGAGCACCAGATATAGCTTTTCCACGAATAAATAATATAAGATTTTGACTTTTACCACCATCACTAATATTATTAATTTCTAGTAGAATTGTTGAAAATGGGGCAGGAACAGGATGAACAGTTTATCCTCCTCTTTCTTCTAATATTGCTCACAGAGGTTCATCAGTAGACCTAGCAATTTTTTCTTTACATTTAGCGGGAATTTCATCAATTTTAGGAGCAATTAATTTTATTACAACAATTATTAATATACGAATTAATAGTATATCATTTGATCAAATACCTTTATTTGTTTGAGCTGTAGGTATTACAGCCTTATTACTTTTACTTTCTCTTCCTGTATTAGCTGGAGCCATTACTATACTTCTTACAGATCGTAATATTAATACTTCATTTTTTGATCCTGCAGGAGGGGGAGATCCTATTCTTTATCAACATTTATTC
>MABUT287-12|KC158312|NIBGE_BUT-00287|Aglais_caschmirensis|COI-5P
TACTTTATATTTTATTTTTGGAATTTGAGCAGGAATAGTAGGAACTTCTCTTAGTTTATTAATTCGAACTGAATTAGGAAATCCAGGATCTTTAATTGGAGATGATCAAATTTATAATACAATTGTTACAGCTCATGCTTTTATTATAATTTTTTTTATAGTTATACCTATTATAATTGGAGGATTTGGTAATTGATTAGTCCCATTAATATTAGGAGCACCAGATATAGCTTTTCCACGAATAAATAATATAAGATTTTGACTTTTACCACCATCACTAATATTATTAATTTCTAGTAGAATTGTTGAAAATGGGGCAGGAACAGGATGAACAGTTTATCCTCCTCTTTCTTCTAATATTGCTCACAGAGGTTCATCAGTAGACCTAGCAATTTTTTCTTTACATTTAGCGGGAATTTCATCAATTTTAGGAGCAATTAATTTTATTACAACAATTATTAATATACGAATTAATAGTATATCATTTGATCAAATACCTTTATTTGTTTGAGCTGTAGGTATTACAGCCTTATTACTTTTACTTTCTCTTCCTGTATTAGCTGGAGCCATTACTATACTTCTTACAGATCGTAATATTAATACTTCATTTTTTGATCCTGCAGGAGGGGGAGATCCTATTCTTTATCAACATTTATTC
>MABUT288-12|KC158317|NIBGE_BUT-00288|Aglais_caschmirensis|COI-5P
TACTTTATATTTTATTTTTGGAATTTGAGCAGGAATAGTAGGAACTTCTCTTAGTTTATTAATTCGAACTGAATTAGGAAATCCAGGATCTTTAATTGGAGATGATCAAATTTATAATACAATTGTTACAGCTCATGCTTTTATTATAATTTTTTTTATAGTTATACCTATTATAATTGGAGGATTTGGTAATTGATTAGTTCCATTAATATTAGGAGCACCAGATATAGCTTTTCCACGAATAAATAATATAAGATTTTGACTTTTACCACCATCACTAATATTATTAATTTCTAGTAGAATTGTTGAAAATGGGGCAGGAACAGGATGAACAGTTTATCCTCCTCTTTCTTCTAATATTGCTCACAGAGGTTCATCAGTAGACCTAGCAATTTTTTCTTTACATTTAGCGGGAATTTCATCAATTTTAGGAGCAATTAATTTTATTACAACANTTATTAATATACGAATTAATAGTATATCATTTGATCAAATACCTTTATTTGTTTGAGCTGTAGGTATTACAGCCTTATTACTTTTACTTTCTCNTCCTGTATTAGCTGGAGCCATTACTATACTTCTTACAGATCGTAATATTAATACTTCATTTTTTGATCCTGCAGGAGGGGGAGATCCTATTCTTTATCAACATTTATTC
>MABUT289-12|KC158311|NIBGE_BUT-00289|Aglais_caschmirensis|COI-5P
TACTTTATATTTTATTTTTGGAATTTGAGCAGGAATAGTAGGAACTTCTCTTAGTTTATTAATTCGAACTGAATTAGGAAATCCAGGATCTTTAATTGGAGATGATCAAATTTATAATACAATTGTTACAGCTCATGCTTTTATTATAATTTTTTTTATAGTTATACCTATTATAATTGGAGGATTTGGTAATTGATTAGTTCCATTAATATTAGGAGCACCAGATATAGCTTTTCCACGAATAAATAATATAAGATTTTGACTTTTACCACCATCACTAATATTATTAATTTCTAGTAGAATTGTTGAAAATGGGGCAGGAACAGGATGAACAGTTTATCCTCCTCTTTCTTCTAATATTGCTCACAGAGGTTCATCAGTAGACCTAGCAATTTTTTCTTTACATTTAGCGGGAATTTCATCAATTTTAGGAGCAATTAATTTTATTACAACAATTATTAATATACGAATTAATAGTATATCATTTGATCAAATACCTTTATTTGTTTGAGCTGTAGGTATTACAGCCTTATTACTTTTACTTTCTCTTCCTGTATTAGCTGGAGCCATTACTATACTTCTTACAGATCGTAATATTAATACTTCATTTTTTGATCCTGCAGGAGGGGGAGATCCTATTCTTTATCAACATTTATTC
>MABUT290-12|KC158316|NIBGE_BUT-00290|Aglais_caschmirensis|COI-5P
TACTTTATATTTTATTTTTGGAATTTGAGCAGGAATAGTAGGAACTTCTCTTAGTTTATTAATTCGAACTGAATTAGGAAATCCAGGATCTTTAATTGGAGATGATCAAATTTATAATACAATTGTTACAGCTCATGCTTTTATTATAATTTTTTTTATAGTTATACCTATTATAATTGGAGGATTTGGTAATTGATTAGTTCCATTAATATTAGGAGCACCAGATATAGCTTTTCCACGAATAAATAATATAAGATTTTGACTTTTACCACCATCACTAATATTATTAATTTCTAGTAGAATTGTTGAAAATGGGGCAGGAACAGGATGAACAGTTTATCCTCCTCTTTCTTCTAATATTGCTCACAGAGGTTCATCAGTAGACCTAGCAATTTTTTCTTTACATTTAGCGGGAATTTCATCAATTTTAGGAGCAATTAATTTTATTACAACAATTATTAATATACGAATTAATAGTATATCATTTGATCAAATACCTTTATTTGTTTGAGCTGTAGGTATTACAGCCTTATTACTTTTACTTTCTCTTCCTGTATTAGCTGGAGCCATTACTATACTTCTTACAGATCGTAATATTAATACTTCATTTTTTGATCCTGCAGGAGGGGGAGATCCTATTCTTTATCAACATTTATTC
>MABUT279-12|KC158319|NIBGE_BUT-00279|Argynnis_kamala|COI-5P
TACTTTATACTTTATTTTTGGAATTTGAGCAGGAATAATAGGAACATCTTTAAGTTTATTAATTCGAACTGAATTAGGAAATCCCGGATCATTAATTGGAGATGACCAAATTTATAATACTATTGTAACAGCTCATGCTTTTATTATAATTTTTTTTATAGTTATACCAATTATAATTGGAGGATTTGGTAATTGATTAATCCCTCTGATACTAGGAGCCCCAGATATAGCTTTTCCTCGTATAAATAATATAAGATTTTGACTTTTACCCCCATCTTTAATTTTACTTATTTCTAGTAGAATTGTAGAAAATGGAGCAGGAACAGGATGAACAGTATACCCCCCTCTTTCTTCCAATATTGCTCATAGCGGATCATCAGTAGATTTAGCAATTTTTTCATTACATTTAGCAGGTATTTCTTCTATTTTAGGGGCAATTAACTTTATTACTACAATTATTAATATACGAATTAATAAAATATCTTTTGATCAAATACCATTATTTGTATGAGCGGTAGGAATCACAGCATTACTTTTATTATTATCTTTACCAGTTTTAGCAGGAGCTATTACAATACTTTTAACTGATCGCAATTTAAATACTTCTTTCTTTGACCCTGCAGGAGGAGGAGATCCTATTTTATATCAACATTTATTT
>MABUT280-12|KC158318|NIBGE_BUT-00280|Argynnis_kamala|COI-5P
TACTTTATACTTTATTTTTGGAATTTGAGCAGGAATAATAGGAACATCTTTAAGTTTATTAATTCGAACTGAATTAGGAAATCCCGGATCATTAATTGGAGATGACCAAATTTATAATACTATTGTAACAGCTCATGCTTTTATTATAATTTTTTTTATAGTTATACCAATTATAATTGGAGGATTTGGTAATTGATTAATCCCTCTGATACTAGGAGCCCCAGATATAGCTTTTCCTCGTATAAATAATATAAGATTTTGACTTTTACCCCCATCTTTAATTTTACTTATTTCTAGTAGAATTGTAGAAAATGGAGCAGGAACAGGATGAACAGTATACCCCCCTCTTTCTTCCAATATTGCTCATAGCGGATCATCAGTAGATTTAGCAATTTTTTCATTACATTTAGCAGGTATTTCTTCTATTTTAGGGGCAATTAACTTTATTACTACAATTATTAATATACGAATTAATAAAATATCTTTTGATCAAATACCATTATTTGTATGAGCGGTAGGAATCACAGCATTACTTTTATTATTATCTTTACCAGTTTTAGCAGGAGCTATTACAATACTTTTAACTGATCGCAATTTAAATACTTCTTTCTTTGACCCTGCAGGAGGAGGAGATCCTATTTTATATCAACATTTATTT
>MABUT281-12|KC158321|NIBGE_BUT-00281|Argynnis_lathonia|COI-5P
AACTTTATATTTTATTTTTGGAATTTGAGCAGGAATAGTAGGAACTTCTCTTAGTTTATTAATCCGAACTGAATTAGGAAATCCAGGTTCACTTATTGGAGATGATCAAATTTATAATACTATTGTAACAGCTCATGCTTTTATTATAATTTTTTTTATAGTTATACCAATTATAATTGGAGGATTTGGAAATTGATTAGTTCCTTTAATATTAGGAGCTCCAGATATAGCTTTCCCCCGAATAAATAATATAAGATTTTGACTTTTACCCCCATCTTTAATTTTACTTATTTCTAGCAGAATTGTAGAAAATGGAGCAGGAACAGGATGAACAGTTTATCCTCCACTTTCTTCTAATATTGCTCACGGGGGATCATCTGTGGATTTAGCAATTTTCTCCCTACATTTAGCTGGTATTTCATCAATTTTAGGGGCAATTAATTTTATTACTACAATTATTAATATACGAATTAATAAAATATCTTTTGATCAAATACCATTATTTGTTTGAGCTGTAGGTATTACAGCCTTACTTTTATTACTTTCTTTACCAGTTTTAGCTGGAGCTATTACAATACTCTTAACTGACCGTAATTTAAATACTTCCTTTTTTGATCCTGCAGGAGGTGGAGATCCTATTTTATATCAACATTTATTT
>MABUT234-11|KC158320|NIBGE_BUT-00234|Argynnis_lathonia|COI-5P
AACTTTATATTTTATTTTTGGAATTTGAGCAGGAATAGTAGGAACTTCTCTTAGTTTATTAATCCGAACTGAATTAGGAAATCCAGGTTCACTTATTGGAGATGATCAAATTTATAATACTATTGTAACAGCTCATGCTTTTATTATAATTTTTTTTATAGTTATACCAATTATAATTGGAGGATTTGGAAATTGATTAGTTCCTTTAATATTAGGAGCTCCAGATATAGCTTTCCCCCGAATAAATAATATAAGATTTTGACTTTTACCCCCATCTTTAATTTTACTTATTTCTAGCAGAATTGTAGAAAATGGAGCAGGAACAGGATGAACAGTTTATCCTCCACTTTCTTCTAATATTGCTCACGGGGGATCATCTGTAGATTTAGCAATTTTCTCCCTACATTTAGCTGGTATTTCATCAATTTTAGGGGCAATTAATTTTATTACTACAATTATTAATATACGAATTAATAAAATATCTTTTGATCAAATACCATTATTTGTTTGAGCTGTAGGTATTACAGCCTTACTTTTATTACTTTCTTTACCAGTTTTAGCTGGAGCTATTACAATACTCTTAACTGACCGTAATTTAAATACTTCCTTTTTTGATCCTGCAGGAGGTGGAGATCCTATTTTATATCAACATTTATTT
>MABUT043-10|HQ990361|NIBGE_BUT-00043|Argynnis_lathonia|COI-5P
AACTTTATATTTTATTTTTGGAATTTGAGCAGGAATAGTAGGAACTTCTCTTAGTTTATTAATCCGAACTGAATTAGGAAATCCAGGTTCACTTATTGGAGATGATCAAATTTATAATACTATTGTAACAGCTCATGCTTTTATTATAATTTTTTTTATAGTTATACCAATTATAATTGGAGGATTTGGAAATTGATTAGTTCCTTTAATATTAGGAGCTCCAGATATAGCTTTCCCCCGAATAAATAATATAAGATTTTGACTTTTACCCCCATCTTTAATTTTACTTATTTCTAGCAGAATTGTAGAAAATGGAGCAGGAACAGGATGAACAGTTTATCCCCCACTTTCTTCTAATATTGCTCACGGGGGATCATCTGTGGATTTAGCAATTTTCTCCCTACATTTAGCTGGTATTTCATCAATTTTAGGGGCAATTAATTTTATTACTACAATTATTAATATACGAATTAATAAAATATCTTTTGATCAAATACCATTATTTGTTTGAGCTGTAGGTATTACAGCCTTACTTTTATTACTTTCTTTACCAGTTTTAGCTGGAGCTATTACAATACTCTTAACTGACCGTAATTTAAATACTTCCTTTTTTGATCCTGCAGGAGGTGGAGATCCTATTTTATATCAACATTTATTT
>MABUT042-10|HQ990360|NIBGE_BUT-00042|Argynnis_lathonia|COI-5P
AACTTTATATTTTATTTTTGGAATTTGAGCAGGAATAGTAGGAACTTCTCTTAGTTTATTAATCCGAACTGAATTAGGAAATCCAGGTTCACTTATTGGAGATGATCAAATTTATAATACTATTGTAACAGCTCATGCTTTTATTATAATTTTTTTTATAGTTATACCAATTATAATTGGAGGATTTGGAAATTGATTAGTTCCTTTAATATTAGGAGCTCCAGATATAGCTTTCCCCCGAATAAATAATATAAGATTTTGACTTTTACCCCCATCTTTAATTTTACTTATTTCTAGCAGAATTGTAGAAAATGGAGCAGGAACAGGATGAACAGTTTATCCTCCACTTTCTTCTAATATTGCTCACGGGGGATCATCTGTGGATTTAGCAATTTTCTCCCTACATTTAGCTGGTATTTCATCAATTTTAGGGGCAATTAATTTTATTACTACAATTATTAATATACGAATTAATAAAATATCTTTTGATCAAATACCATTATTTGTTTGAGCTGTAGGTATTACAGCCTTACTTTTATTACTTTCTTTACCAGTTTTAGCTGGAGCTATTACAATACTCTTAACTGACCGTAATTTAAATACTTCCTTTTTTGATCCTGCAGGAGGTGGAGATCCTATTTTATATCAACATTTATTT
>MABUT219-11|KC158324|NIBGE_BUT-00219|Argyreus_hyperbius|COI-5P
AACTTTATATTTTATTTTTGGAATTTGAGCAGGAATAGTAGGAACTTCTTTAAGTTTACTAATTCGAACTGAATTAGGAAATCCAGGATCCTTAATTGGAGATGATCAAATTTATAATACTATTGTAACAGCCCATGCCTTTATTATAATTTTTTTCATAGTTATACCAATTATAATTGGAGGATTTGGTAATTGACTAGTACCTTTAATATTAGGAGCCCCAGATATAGCATTTCCACGAATAAACAATATAAGATTTTGATTATTACCTCCATCTTTAATTTTACTTATTTCTAGTAGAATTGTAGAAAATGGAGCAGGAACAGGATGAACTGTATATCCTCCCCTTTCCTCCAATATTGCTCATGGAGGATCATCAGTAGATTTAGCAATTTTTTCTCTTCATTTAGCAGGTATTTCTTCTATTTTAGGAGCAATTAATTTTATCACAACAATTATTAATATACGAATTAATAATATATCTTTTGATCAAATACCATTATTTGTTTGAGCTGTAGGAATTACAGCTTTACTTCTTTTATTATCTTTACCAGTTTTAGCTGGTGCTATTACAATACTTTTAACTGATCGTAACTTAAATACTTCTTTTTTTGACCCTGCAGGAGGAGGAGATCCTATTTTATACCAACACTTATTT
>MABUT220-11|KC158325|NIBGE_BUT-00220|Argyreus_hyperbius|COI-5P
AACTTTATATTTTATTTTTGGAATTTGAGCAGGAATAGTAGGAACTTCTTTAAGTTTACTAATTCGAACTGAATTAGGAAATCCAGGATCCTTAATTGGAGATGATCAAATTTATAATACTATTGTAACAGCCCATGCCTTTATTATAATTTTTTTCATAGTTATACCAATTATAATTGGAGGATTTGGTAATTGACTAGTACCTTTAATATTAGGAGCCCCAGATATAGCATTTCCACGAATAAACAATATAAGATTTTGATTATTACCTCCATCTTTAATTTTACTTATTTCTAGTAGAATTGTAGAAAATGGAGCAGGAACAGGATGAACTGTATATCCTCCCCTTTCCTCCAATATTGCTCATGGAGGATCATCAGTAGATTTAGCAATTTTTTCTCTTCATTTAGCAGGTATTTCTTCTATTTTAGGAGCAATTAATTTTATCACAACAATTATTAATATACGAATTAATAATATATCTTTTGATCAAATACCATTATTTGTTTGAGCTGTAGGAATTACAGCTTTACTTCTTTTATTATCTTTACCAGTTTTAGCTGGTGCTATTACAATACTTTTAACTGATCGTAACTTAAATACTTCTTTTTTTGACCCTGCAGGAGGAGGAGATCCTATTTTATACCAACACTTATTT
>MABUT221-11|KC158323|NIBGE_BUT-00221|Argyreus_hyperbius|COI-5P
AACTTTATATTTTATTTTTGGAATTTGAGCAGGAATAGTAGGAACTTCTTTAAGTTTACTAATTCGAACTGAATTAGGAAATCCAGGATCCTTAATTGGAGATGATCAAATTTATAATACTATTGTAACAGCCCATGCCTTTATTATAATTTTTTTCATAGTTATACCAATTATAATTGGAGGATTTGGTAATTGACTAGTACCTTTAATATTAGGAGCCCCAGATATAGCATTTCCACGAATAAATAATATAAGATTTTGATTATTACCTCCATCTTTAATTTTACTTATTTCTAGTAGAATTGTAGAAAATGGAGCAGGAACAGGATGAACTGTATATCCTCCCCTTTCCTCCAATATTGCTCATGGAGGATCATCAGTAGATTTAGCAATTTTTTCTCTTCATTTAGCAGGTATTTCTTCTATTTTAGGAGCAATTAATTTTATCACAACAATTATTAATATACGAATTAATAATATATCTTTTGATCAAATACCATTATTTGTTTGAGCTGTAGGAATTACAGCTTTACTTCTTTTATTATCTTTACCAGTTTTAGCTGGTGCTATTACAATACTTTTAACTGATCGTAACTTAAATACTTCTTTTTTTGACCCTGCAGGAGGAGGAGATCCTATTTTATACCAACACTTATTT
>MABUT226-11|KC158322|NIBGE_BUT-00226|Argyreus_hyperbius|COI-5P
AACTTTATATTTTATTTTTGGAATTTGAGCAGGAATAGTAGGAACTTCTTTAAGTTTACTAATTCGAACTGAATTAGGAAATCCAGGATCCTTAATTGGAGATGATCAAATTTATAATACTATTGTAACAGCCCATGCCTTTATTATAATTTTTTTCATAGTTATACCAATTATAATTGGAGGATTTGGTAATTGACTAGTACCTTTAATATTAGGAGCCCCAGATATAGCATTTCCACGAATAAACAATATAAGATTTTGATTATTACCTCCATCTTTAATTTTACTTATTTCTAGTAGAATTGTAGAAAATGGAGCAGGAACAGGATGAACTGTATATCCTCCCCTTTCCTCCAATATTGCTCATGGAGGATCATCAGTAGATTTAGCAATTTTTTCTCTTCATTTAGCAGGTATTTCTTCTATTTTAGGAGCAATTAATTTTATCACAACAATTATTAATATACGAATTAATAATATATCTTTTGATCAAATACCATTATTTGTTTGAGCTGTAGGAATTACAGCTTTACTTCTTTTATTATCTTTACCAGTTTTAGCTGGTGCTATTACAATACTTTTAACTGATCGTAACTTAAATACTTCTTTTTTTGACCCTGCAGGAGGAGGAGATCCTATTTTATACCAACACTTATTT
>MABUT132-10|HQ990441|NIBGE_BUT-00132|Argyreus_hyperbius|COI-5P
AACTTTATATTTTATTTTTGGAATTTGAGCAGGAATAGTAGGAACTTCTTTAAGTTTACTAATTCGAACTGAATTAGGAAATCCAGGATCCTTAATTGGAGATGATCAAATTTATAATACTATTGTAACAGCCCATGCCTTTATTATAATTTTTTTCATAGTTATACCAATTATAATTGGAGGATTTGGTAATTGACTAGTGCCTTTAATATTAGGAGCCCCAGATATAGCATTTCCACGAATAAACAATATAAGATTTTGATTATTACCTCCATCTTTAATTTTACTTATTTCTAGTAGAATTGTAGAAAATGGAGCAGGAACAGGATGAACTGTATATCCTCCCCTTTCCTCCAATATTGCTCATGGAGGATCATCAGTAGATTTAGCAATTTTTTCTCTTCATTTAGCAGGTATTTCTTCTATTTTAGGAGCAATTAATTTTATCACAACAATTATTAATATACGAATTAATAATATATCTTTTGATCAAATACCATTATTTGTTTGAGCTGTAGGAATTACAGCTTTACTTCTTTTATTATCTTTACCAGTTTTAGCTGGTGCTATTACAATACTTTTAACTGATCGTAACTTAAATACTTCTTTTTTTGACCCTGCAGGAGGGGGAGATCCTATTTTATACCAACACTTATTT
>MABUT337-13|NIBGE_BUT-00337|Ariadne_merione|COI-5P
AACTTTATATTTCATTTTTGGAATTTGATCAGGTATAGTAGGAACATCTCTTAGTTTATTAATTCGAACAGAATTAGGTAACCCAGGATCTTTAATTGGAGATGACCAAATTTATAATACTATTGTAACAGCTCATGCTTTTATTATAATTTTTTTCATAGTTATACCTATTATAATTGGTGGATTTGGTAATTGATTAGTACCTTTAATATTAGGAGCTCCTGATATAGCTTTTCCTCGAATAAATAATATAAGTTTTTGACTCCTTCCCCCATCATTAACTTTATTAATTTCTAGAAGAATTGTCGAAAATGGAGCAGGAACAGGATGAACAGTTTACCCCCCTTTATCTTCTAATATTGCACACGGAGGATCCTCAGTTGATTTAGCTATTTTTTCCCTTCATCTAGCTGGAATTTCTTCCATTTTAGGAGCTATTAATTTTATTACTACAATTATTAATATACGTATTAATAATATATCTTTTGATCAAATACCATTATTTATTTGAGCTGTAGGTATTACAGCTTTATTATTATTATTATCTTTACCTGTTTTAGCTGGAGCAATTACTATATTATTAACGGATCGTAATATTAATACATCATTTTTTGACCCTGCAGGAGGGGGAGATCCAATTTTATATCAACATTTATTT
>MABUT217-11|KC158326|NIBGE_BUT-00217|Ariadne_merione|COI-5P
AACTTTATATTTCATTTTTGGAATTNGATCAGGTATAGTAGGAACATCTCTTAGTTTATTAATTCGAACAGAATTAGGTAACCCAGGATCTTTAATTGGAGATGACCAAATTTATAATACTATTGTAACAGCTCATGCTTTTATTATAATTTTTTTCATAGTTATACCTATTATAATTGGTGGATTTGGTAATTGATTAGTACCTTTAATATTAGGAGCTCCTGATATAGCTTTTCCTCGAATAAATAATATAAGTTTTTGACTCCTTCCCCCATCATTAACTTTATTAATTTCTAGAAGAATTGTCGAAAATGGAGCAGGAACAGGATGAACAGTTTACCCCCCTTTATCTTCTAATATTGCACACGGAGGATCCTCAGTTGATTTAGCTATTTTTTCCCTTCATCTAGCTGGAATTTCTTCCATTTTAGGAGCTATTAATTTTATTACTACAATTATTAATATACGTATTAATAATATATCTTTTGATCAAATACCATTATTTATTTGAGCTGTAGGTATTACAGCTTTATTATTATTATTATCTTTACCTGTTTTAGCTGGAGCAATTACTATATTATTAACGGATCGTAATATTAATACATCATTTTTTGACCCTGCNGGAGGGGGAGATCCAATTNNATATCAACATTTATTT
>MABUT086-10|HQ990401|NIBGE_BUT-00086|Ariadne_merione|COI-5P
AACTTTATATTTCATTTTTGGAATTTGATCAGGTATAGTAGGAACATCTCTTAGTTTATTAATTCGAACAGAATTAGGTAACCCAGGATCTTTAATTGGAGATGACCAAATTTATAATACTATTGTAACAGCTCATGCTTTTATTATAATTTTTTTCATAGTTATACCTATTATAATTGGTGGATTTGGTAATTGATTAGTACCTTTAATATTAGGAGCTCCTGATATAGCTTTTCCTCGAATAAATAATATAAGTTTTTGACTCCTTCCCCCATCATTAACTTTATTAATTTCTAGAAGAATTGTCGAAAATGGAGCAGGAACAGGATGAACAGTTTACCCCCCTTTATCTTCTAATATTGCACACGGAGGATCCTCAGTTGATTTAGCTATTTTTTCCCTTCATCTAGCTGGAATTTCTTCCATTTTAGGAGCTATTAATTTTATTACTACAATTATTAATATACGTATTAATAATATATCTTTTGATCAAATACCATTATTTATTTGAGCTGTAGGTATTACAGCTTTATTATTATTATTATCTTTACCTGTTTTAGCTGGAGCAATTACTATATTATTAACGGATCGTAATATTAATACATCATTTTTTGACCCTGCNGGAGGGGGAGATCCAATTTTATATCAACATTTATTT
>MABUT216-11|KC158328|NIBGE_BUT-00216|Ariadne_merione|COI-5P
AACTTTATATTTCATTTTTGGAATTTGATCAGGTATAGTAGGAACATCTCTTAGTTTATTAATTCGAACAGAATTAGGTAACCCAGGATCTTTAATTGGAGATGACCAAATTTATAATACTATTGTAACAGCTCATGCTTTTATTATAATTTTTTTCATAGTTATACCTATTATAATTGGTGGATTTGGTAATTGATTAGTGCCTTTAATATTAGGAGCTCCTGATATAGCTTTTCCTCGAATAAATAATATAAGTTTTTGACTCCTTCCCCCATCATTAACTTTATTAATTTCTAGAAGAATTGTCGAAAATGGAGCAGGAACAGGATGAACAGTTTACCCCCCTTTATCTTCTAATATTGCACACGGAGGATCCTCAGTTGATTTAGCTATTTTTTCCCTTCATCTAGCTGGAATTTCTTCCATTTTAGGAGCTATTAATTTTATTACTACAATTATTAATATACGTATTAATAATATATCTTTTGATCAAATACCATTATTTATTTGAGCTGTAGGTATTACAGCTTTATTATTATTATTATCTTTACCTGTTTTAGCTGGAGCAATTACTATATTATTAACGGATCGTAATATTAATACATCATTTTTTGACCCTGCNGGAGGGGGAGATCCAATTTTATATCAACATTTATTT
>MABUT215-11|KC158327|NIBGE_BUT-00215|Ariadne_merione|COI-5P
AACTTTATATTTCATTTTTGGAATTTGATCAGGTATAGTAGGAACATCTCTTAGTTTATTAATTCGAACAGAATTAGGTAACCCAGGATCTTTAATTGGAGATGACCAAATTTATAATACTATTGTAACAGCTCATGCTTTTATTATAATTTTTTTCATAGTTATACCTATTATAATTGGTGGATTTGGTAATTGATTAGTACCTTTAATATTAGGAGCTCCTGATATAGCTTTTCCTCGAATAAATAATATAAGTTTTTGACTCCTTCCCCCATCATTAACTTTATTAATTTCTAGAAGAATTGTCGAAAATGGAGCAGGAACAGGATGAACAGTTTACCCCCCTTTATCTTCTAATATTGCACACGGAGGATCCTCAGTTGATTTAGCTATTTTTTCCCTTCATCTAGCTGGAATTTCTTCCATTTTAGGAGCTATTAATTTTATTACTACAATTATTAATATACGTATTAATAATATATCTTTTGATCAAATACCATTATTTATTTGAGCTGTAGGTATTACAGCTTTATTATTATTATTATCTTTACCTGTTTTAGCTGGAGCAATTACTATATTATTAACGGATCGNAATATTAATACATCNTTTTTTGACCCTGCNGGAGGGGGAGATCCAATTTTATATCAACATTTATTT
>MABUT297-12|KC158332|NIBGE_BUT-00297|Aulocera_swaha|COI-5P
AACTTTATATTTTATTTTTGGTATTTGAGCAGGTATAGTTGGGACATCTCTTAGTCTTATTATTCGAACAGAATTAGGTAACCCAGGATTTTTAATTGGAGATGATCAAATTTATAATACTATTGTTACAGCTCACGCTTTTATTATAATTTTTTTTATGGTTATACCTATTATGATTGGAGGATTTGGAAATTGACTTGTCCCTCTTATGCTAGGAGCCCCTGATATAGCTTTCCCTCGAATAAATAATATAAGATTTTGACTTTTACCCCCATCTTTAATTTTATTAATTTCAAGTAGTATTGTTGAAAATGGAGCAGGAACAGGATGAACAGTTTATCCCCCCCTTTCTTCTAACATTGCCCATAGTGGATCATCTGTAGATTTAGCAATTTTTTCACTTCATTTAGCTGGAATTTCATCTATTTTAGGAGCTATTAATTTTATTACAACAATTATTAATATGCGAATTAATAATATAACCTATGATCAAATACCTTTATTTGTTTGAGCTGTAGGAATTACAGCCTTATTATTACTATTATCTCTCCCAGTATTAGCTGGAGCTATTACAATACTCCTTACTGATCGAAATTTAAATACCTCATTTTTTGATCCTGCTGGAGGAGGAGATCCTATCTTATATCAACATTTATTT
>MABUT296-12|KC158333|NIBGE_BUT-00296|Aulocera_swaha|COI-5P
AACTTTATATTTTATTTTTGGTATTTGAGCAGGTATAGTTGGGACATCTCTTAGTCTTATTATTCGAACAGAATTAGGTAACCCAGGATTTTTAATTGGAGATGATCAAATTTATAATACTATTGTTACAGCTCACGCTTNTATTATAATTTTTTTTATGGTTATACCTATTATGATTGGAGGATTTGGAAATTGACTTGTCCCTCTTATGCTAGGAGCCCCTGATATAGCTTTCCCTCGAATAAATAATATAAGATTTTGACTTTTACCCCCATCTTTAATTTTATTAATTTCAAGTAGTATTGTTGAAAATGGAGCAGGAACAGGATGAACAGTTTATCCCCCCCTTTCTTCTAACATTGCCCATAGTGGATCATCTGTAGATTTAGCAATTTTTTCACTTCATTTAGCTGGAATTTCATCTATTTTAGGAGCTATTAATTTTATTACAACAATTATTAATATGCGAATTAATAATATAACCTATGATCAAATACCTTTATTTGTTTGAGCTGTAGGAATTACAGCCTTATTATTACTATTATCTCTCCCAGTATTAGCTGGAGCTATTACAATACTCCTTACTGATCGAAATTTAAATACCTCATTTTTTGATCCTGCTGGAGGAGGAGATCCTATCTTATATCAACATTTATTT
>MABUT231-11|KC158334|NIBGE_BUT-00231|Aulocera_swaha|COI-5P
AACTTTATATTTTATTTTTGGTATTTGAGCAGGTATAGTTGGGACATCTCTTAGTCTTATTATTCGAACAGAATTAGGTAACCCAGGATTTTTAATTGGAGATGATCAAATTTATAATACTATTGTTACAGCTCATGCTTTTATTATAATTTTTTTTATGGTTATACCTATTATAATTGGAGGATTTGGGAATTGACTTGTCCCTCTTATGCTAGGAGCCCCTGATATAGCTTTCCCTCGAATAAATAATATAAGATTTTGACTTTTACCCCCATCTTTAATTTTATTAATTTCAAGTAGTATTGTTGAAAATGGAGCAGGAACAGGATGAACAGTTTATCCCCCCCTTTCTTCTAACATTGCCCATAGTGGATCATCTGTAGATTTAGCAATTTTTTCACTTCATTTAGCTGGAATTTCATCTATTTTAGGAGCTATTAATTTTATTACAACAATTATTAATATACGAATTAATAATATAACCTATGATCAAATACCTTTATTTGTTTGAGCTGTAGGAATTACAGCCTTATTATTACTGTTATCTCTCCCAGTATTAGCTGGAGCTATTACAATACTCCTTACTGATCGAAATTTAAATACCTCATTTTTTGATCCTGCTGGAGGAGGAGATCCTATCTTATATCAACATTTATTT
>MABUT300-12|KC158330|NIBGE_BUT-00300|Aulocera_swaha|COI-5P
AACTTTATATTTTATTTTTGGTATTTGAGCAGGTATAGTTGGGACATCTCTTAGTCTTATTATTCGAACAGAATTAGGTAACCCAGGATTTTTAATTGGAGATGATCAAATTTATAATACTATTGTTACAGCTCATGCTTTTATTATAATTTTTTTTATGGTTATACCTATTATGATTGGAGGATTTGGAAATTGACTTGTCCCTCTTATGCTAGGAGCCCCTGATATAGCTTTCCCTCGAATAAATAATATAAGATTTTGACTTTTACCCCCATCTTTAATTTTATTAATTTCAAGTAGTATTGTTGAAAATGGAGCAGGAACAGGATGAACAGTTTATCCCCCCCTTTCTTCTAACATTGCCCATAGTGGATCATCTGTAGATTTAGCAATTTTTTCACTTCATTTAGCTGGAATTTCATCTATTTTAGGAGCTATTAATTTTATTACAACAATTATTAATATGCGAATTAATAATATAACCTATGATCAAATACCTTTATTTGTTTGAGCTGTAGGAATTACAGCCTTATTATTACTATTATCTCTCCCAGTATTAGCTGGAGCTATTACAATACTCCTTACTGATCGAAATTTAAATACCTCATTTTTTGATCCTGCTGGAGGAGGAGATCCTATCTTATATCAACATTTATTT
>MABUT299-12|KC158329|NIBGE_BUT-00299|Aulocera_swaha|COI-5P
AACTTTATATTTTATTTTTGGTATTTGAGCAGGTATAGTTGGGGCATCTCTTAGTCTTATTATTCGAACAGAATTAGGTAACCCAGGATTTTTAATTGGAGATGATCAAATTTATAATACTATTGTTACAGCTCACGCTTTTATTATAATTTTTTTTATGGTTATACCTATTATGATTGGAGGATTTGGAAATTGACTTGTCCCTCTTATGCTAGGAGCCCCTGATATAGCTTTCCCTCGAATAAATAATATAAGATTTTGACTTTTACCCCCATCTTTAATTTTATTAATTTCAAGTAGTATTGTTGAAAATGGAGCAGGAACAGGATGAACAGTTTATCCCCCCCTTTCTTCTAACATTGCCCATAGTGGATCATCTGTAGATTTAGCAATTTTTTCACTTCATTTAGCTGGAATTTCATCTATTTTAGGAGCTATTAATTTTATTACAACAATTATTAATATGCGAATTAATAATATAACCTATGATCAAATACCTTTATTTGTTTGAGCTGTAGGAATTACAGCCTTATTATTACTATTATCTCTCCCAGTATTAGCTGGAGCTATTACAATACTCCTTACTGATCGAAATTTAAATACCTCATTTTTTGATCCTGCTGGAGGAGGAGATCCTATCTTATATCAACATTTATTT
>MABUT298-12|KC158331|NIBGE_BUT-00298|Aulocera_swaha|COI-5P
AACTTTATATTTTATTTTTGGTATTTGAGCAGGTATAGTTGGGACATCTCTTAGTCTTATTATTCGAACAGAATTAGGTAACCCAGGATTTTTAATTGGAGATGATCAAATTTATAATACTATTGTTACAGCTCACGCTTTTATTATAATTTTTTTTATGGTTATACCTATTATGATTGGAGGATTTGGAAATTGACTTGTCCCTCTTATGCTAGGAGCCCCTGATATAGCTTTCCCTCGAATAAATAATATAAGATTTTGACTTTTACCCCCATCTTTAATTTTATTAATTTCAAGTAGTATTGTTGAAAATGGAGCAGGAACAGGATGAACAGTTTATCCCCCCCTTTCTTCTAACATTGCCCATAGTGGATCATCTGTAGATTTAGCAATTTTTTCACTTCATTTAGCTGGAATTTCATCTATTTTAGGAGCTATTAATTTTATTACAACAATTATTAATATGCGAATTAATAATATAACCTATGATCAAATACCTTTATTTGTTTGAGCTGTAGGAATTACAGCCTTATTATTACTATTATCTCTCCCAGTATTAGCTGGAGCTATTACAATACTCCTTACTGATCGAAATTTAAATACCTCATTTTTTGATCCTGCTGGAGGAGGAGATCCTATCTTATATCAACATTTATTT
>MABUT374-13|NIBGE_BUT-00374|Belenois_aurota|COI-5P
AACTTTATATTTTATTTTTGGAATTTGATCAGGTATAGTAGGAACATCATTAAGTTTATTAATTCGAACAGAATTAGGAAATCCAGGTTCTTTAATTGGAGATGATCAAATTTATAATACTATTGTTACAGCTCATGCTTTTATTATAATTTTTTTTATAGTTATACCAATTATAATTGGAGGATTTGGTAATTGATTAGTACCATTAATATTAGGAGCTCCTGATATAGCTTTCCCTCGAATAAATAATATAAGTTTTTGACTATTACCTCCCTCATTAACTCTTTTAATTTCAAGCAGAATTGTCGAAAATGGTGCAGGTACAGGATGAACAGTTTACCCCCCACTATCATCTAATATTGCCCACAGAGGATCTTCTGTAGATTTAGCTATTTTTTCCCTTCATTTAGCTGGAATTTCTTCTATTTTAGGAGCTATTAATTTTATTACCACTATTATTAATATACGAATTAATAATATATCTTTTGATCAAATACCTTTATTTGTTTGAGCTGTAGCTATTACTGCTTTATTACTTTTATTATCATTGCCAGTTTTAGCTGGAGCTATTACTATATTATTAACTGATCGAAATTTAAATACATCATTTTTTGATCCTGCTGGAGGTGGAGACCCTATTTTATACCAACATTTATTC
>MABUT375-13|NIBGE_BUT-00375|Belenois_aurota|COI-5P
AACTTTATATTTTATTTTTGGAATTTGATCAGGTATAGTAGGAACATCATTAAGTTTATTAATTCGAACAGAATTAGGAAATCCAGGTTCTTTAATTGGAGATGATCAAATTTATAATACTATTGTTACAGCTCATGCTTTTATTATAATTTTTTTTATAGTTATACCAATTATAATTGGAGGATTTGGTAATTGATTAGTACCATTAATATTAGGAGCTCCTGATATAGCTTTCCCTCGAATAAATAATATAAGTTTTTGACTATTACCTCCCTCATTAACTCTTTTAATTTCAAGCAGAATTGTCGAAAATGGTGCAGGTACAGGATGAACAGTTTACCCCCCACTATCATCTAATATTGCCCACAGAGGATCTTCTGTAGATTTAGCTATTTTTTCCCTTCATTTAGCTGGAATTTCTTCTATTTTAGGAGCTATTAATTTTATTACCACTATTATTAATATACGAATTAATAATATATCTTTTGATCAAATACCTTTATTTGTTTGAGCTGTAGCTATTACTGCTTTATTACTTTTATTATCATTACCAGTTTTAGCTGGAGCTATTACTATATTATTAACTGATCGAAATTTAAATACATCATTTTTTGATCCTGCTGGAGGTGGAGACCCTATTTTATACCAACATTTATTC
>MABUT376-13|NIBGE_BUT-00376|Belenois_aurota|COI-5P
AACTTTATATTTTATTTTTGGAATTTGATCAGGTATAGTAGGAACATCATTAAGTTTATTAATTCGAACAGAATTAGGAAATCCAGGTTCTTTAATTGGAGATGATCAAATTTATAATACTATTGTTACAGCTCATGCTTTTATTATAATTTTTTTTATAGTTATACCAATTATAATTGGAGGATTTGGTAATTGATTAGTACCATTAATATTAGGAGCTCCTGATATAGCTTTCCCTCGAATAAATAATATAAGTTTTTGACTATTACCTCCCTCATTAACTCTTTTAATTTCAAGCAGAATTGTCGAAAATGGTGCAGGTACAGGATGAACAGTTTACCCCCCACTATCATCTAATATTGCCCACAGAGGGTCTTCTGTAGATTTAGCTATTTTTTCCCTTCATTTAGCTGGAATTTCTTCTATTTTAGGAGCTATTAATTTTATTACCACTATTATTAATATACGAATTAATAATATATCTTTTGATCAAATACCTTTATTTGTTTGAGCTGTAGCTATTACTGCTTTATTACTTTTATTATCATTACCAGTTTTAGCTGGAGCTATTACTATATTATTAACTGATCGAAATTTAAATACATCATTTTTTGATCCTGCTGGAGGTGGAGACCCTATTTTATATCAACATTTATTC
>MABUT308-12|KC158335|NIBGE_BUT-00308|Belenois_aurota|COI-5P
AACTTTATATTTTATTTTTGGAATTTGATCAGGTATAGTAGGAACATCATTAAGTTTATTAATTCGAACAGAATTAGGAAATCCGGGTTCTTTAATTGGAGATGATCAAATTTATAATACTATTGTTACAGCTCATGCTTTTATTATAATTTTTTTTATAGTTATACCAATTATAATTGGAGGATTTGGTAATTGATTAGTACCATTAATATTAGGAGCTCCTGATATAGCTTTCCCTCGAATAAATAATATAAGTTTTTGACTATTACCTCCCTCATTAACTCTTTTAATTTCAAGCAGAATTGTCGAAAATGGTGCAGGTACAGGATGAACAGTTTACCCCCCACTATCATCTAATATTGCCCACAGAGGATCTTCTGTAGATTTAGCTATTTTTTCCCTTCATTTAGCTGGAATTTCTTCTATTTTAGGAGCTATTAATTTTATTACCACTATTATTAATATACGAATTAATAATATATCTTTTGATCAAATACCTTTATTTGTTTGAGCTGTAGCTATTACTGCTTTATTACTTTTATTATCATTACCAGTTTTAGCTGGAGCTATTACTATATTATTAACTGATCGAAATTTAAATACATCATTTTTTGATCCTGCTGGAGGTGGAGACCCTATTTTATATCAACATTTATTC
>MABUT137-10|HQ990446|NIBGE_BUT-00137|Byasa_polyeuctes|COI-5P
AACATTATATTTTATTTTTGGTATTTGAGCAGGTATAATTGGTACTTCATTAAGATTATTAATTCGAACTGAACTAGGAAACCCTGGTTCTTTAATTGGAGACGATCAAATTTACAATACTATTGTTACAGCTCATGCATTTATTATAATCTTTTTTATAGTTATACCTATTATAATTGGAGGATTTGGAAATTGATTAATTCCTTTAATACTAGGAGCTCCTGATATAGCTTTTCCTCGTATAAATAATATAAGTTTTTGACTTTTACCCCCTTCTCTAACCCTTTTAATTTCGAGAAGAATTGTTGAAAACGGAGCAGGTACAGGATGAACGGTCTACCCCCCCCTTTCATCTAATATTGCTCATAGAGGAAGATCAGTTGATTTAACTATTTTTTCTTTACATTTAGCAGGAATTTCTTCTATTCTTGGAGCTATTAATTTTATTACTACAATTATTAATATACGTATTAATAATATATCCTTTGACCAAATACCCTTATTCATTTGAGCAGTAAGAATTACAGCTATTTTACTGCTTCTTTCTTTACCTGTTTTAGCTGGAGCTATTACTATACTATTAACAGATCGAAATATTAATACTTCTTTTTTTGATCCAGCTGGTGGAGGAGATCCAATCTTATATCAACATTTATTT
>MABUT138-10|HQ990447|NIBGE_BUT-00138|Byasa_polyeuctes|COI-5P
AACATTATATTTTATTTTTGGTATTTGAGCAGGTATAATTGGTACTTCATTAAGATTATTAATTCGAACTGAACTAGGAAACCCTGGTTCTTTAATTGGAGACGATCAAATTTACAATACTATTGTTACAGCTCATGCATTTATTATAATCTTTTTTATAGTTATACCTATTATAATTGGAGGATTTGGAAATTGATTAATTCCTTTAATACTAGGAGCTCCTGATATAGCTTTTCCTCGTATAAATAATATAAGTTTTTGACTTTTACCCCCTTCTCTAACCCTTTTAATTTCGAGAAGAATTGTTGAAAACGGAGCAGGTACAGGATGAACGGTCTACCCCCCCCTTTCATCTAATATTGCTCATAGAGGAAGATCAGTTGATTTAACTATTTTTTCTTTACATTTAGCAGGAATTTCTTCTATTCTTGGAGCTATTAATTTTATTACTACAATTATTAATATACGTATTAATAATATATCCTTTGACCAAATACCCTTATTCATTTGAGCAGTAAGAATTACAGCTATTTTACTACTTCTTTCTTTACCTGTTTTAGCTGGAGCTATTACTATACTATTAACAGATCGAAATATTAATACTTCTTTTTTTGATCCAGCTGGTGGAGGAGATCCAATCTTATATCAACATTTATTT
>MABUT134-10|HQ990443|NIBGE_BUT-00134|Byasa_polyeuctes|COI-5P
AACATTATATTTTATTTTTGGTATTTGAGCAGGTATAATTGGTACTTCATTAAGATTATTAATTCGAACTGAACTAGGAAACCCTGGTTCTTTAATTGGAGACGATCAAATTTACAATACTATTGTTACAGCTCATGCATTTATTATAATCTTTTTTATAGTTATACCTATTATAATTGGAGGATTTGGAAATTGATTAATTCCTTTAATACTAGGAGCTCCTGATATAGCTTTTCCTCGTATAAATAATATAAGTTTTTGACTTTTACCCCCTTCTCTAACCCTTTTAATTTCGAGAAGAATTGTTGAAAACGGAGCAGGTACAGGATGAACGGTCTACCCCCCCCTTTCATCTAATATTGCTCATAGAGGAAGATCAGTTGATTTAACTATTTTTTCTTTACATTTAGCAGGAATTTCTTCTATTCTTGGAGCTATTAATTTTATTACTACAATTATTAATATACGTATTAATAATATATCCTTTGACCAAATACCCTTATTCATTTGAGCAGTAAGAATTACAGCTATTTTACTACTTCTTTCTTTACCTGTTTTAGCTGGAGCTATTACTATACTATTAACAGATCGAAATATTAATACTTCTTTTTTTGATCCAGCTGGTGGAGGAGATCCAATCTTATATCAACATTTATTT
>MABUT135-10|HQ990444|NIBGE_BUT-00135|Byasa_polyeuctes|COI-5P
AACATTATATTTTATTTTTGGTATTTGAGCAGGTATAATTGGTACTTCATTAAGATTATTAATTCGAACTGAACTAGGAAACCCTGGTTCTTTAATTGGAGACGATCAAATTTACAATACTATTGTTACAGCTCATGCATTTATTATAATCTTTTTTATAGTTATACCTATTATAATTGGAGGATTTGGAAATTGATTAATTCCTTTAATACTAGGAGCTCCTGATATAGCTTTTCCTCGTATAAATAATATAAGTTTTTGACTTTTACCCCCTTCTCTAACCCTTTTAATTTCGAGAAGAATTGTTGAAAACGGAGCAGGTACAGGATGAACGGTCTACCCCCCCCTTTCATCTAATATTGCTCATAGAGGAAGATCAGTTGATTTAACTATTTTTTCTTTACATTTAGCAGGAATTTCTTCTATTCTTGGAGCTATTAATTTTATTACTACAATTATTAATATACGTATTAATAATATATCCTTTGACCAAATACCCTTATTCATTTGAGCAGTAAGAATTACAGCTATTTTACTACTTCTTTCTTTACCTGTTTTAGCTGGAGCTATTACTATACTATTAACAGATCGAAATATTAATACTTCTTTTTTTGATCCAGCTGGTGGAGGAGATCCAATCTTATATCAACATTTATTT
>MABUT136-10|HQ990445|NIBGE_BUT-00136|Byasa_polyeuctes|COI-5P
AACATTATATTTTATTTTTGGTATTTGAGCAGGTATAATTGGTACTTCATTAAGATTATTAATTCGAACTGAACTAGGAAACCCTGGTTCTTTAATTGGAGACGATCAAATTTACAATACTATTGTTACAGCTCATGCATTTATTATAATCTTTTTTATAGTTATACCTATTATAATTGGAGGATTTGGAAATTGATTAATTCCTTTAATACTAGGAGCTCCTGATATAGCTTTTCCTCGTATAAATAATATAAGTTTTTGACTTTTACCCCCTTCTCTAACCCTTTTAATTTCGAGAAGAATTGTTGAAAACGGAGCAGGTACAGGATGAACGGTCTACCCCCCCCTTTCATCTAATATTGCTCATAGAGGAAGATCAGTTGATTTAACTATTTTTTCTTTACATTTAGCAGGAATTTCTTCTATTCTTGGAGCTATTAATTTTATTACTACAATTATTAATATACGTATTAATAATATATCCTTTGACCAAATACCCTTATTCATTTGAGCAGTAAGAATTACAGCTATTTTACTACTTCTTTCTTTACCTGTTTTAGCTGGAGCTATTACTATACTATTAACAGATCGAAATATTAATACTTCTTTTTTTGATCCAGCTGGTGGAGGAGATCCAATCTTATATCAACATTTATTT
>MABUT103-10|HQ990417|NIBGE_BUT-00103|Callerebia_annada|COI-5P
AACTTTATATTTTATCTTTGGAATTTGAGCAGGTATAGTAGGTACCTCCCTTAGTCTTATTATCCGAATAGAATTAGGAAACCCTGGATTTTTAATTGGAGATGATCAAATTTATAATACTATTGTTACAGCTCATGCTTTTATTATAATTTTTTTTATAGTTATACCAATTATAATCGGAGGATTTGGTAATTGACTTGTTCCTTTAATACTTGGAGCACCTGATATAGCTTTCCCCCGAATAAATAATATAAGTTTCTGACTCTTACCCCCCTCTTTAATTTTATTGATTTCGAGAAGTATCGTAGAAAATGGAGCAGGAACAGGATGAACAGTTTATCCTCCTCTTTCTTCCAATATTGCTCATAGAGGTTCTTCTGTTGATTTAGCAATCTTCTCTCTTCATTTAGCTGGTATTTCCTCAATTCTTGGAGCTATTAATTTTATTACAACAATTATTAATATACGTATTAATAATATATCTTATGATCAAATACCATTATTTGTTTGAGCTGTTGGAATTACAGCTTTACTTTTATTACTCTCATTACCAGTTTTAGCGGGAGCTATTACAATATTACTTACTGATCGTAATTTAAATACTTCCTTTTTTGATCCTGCTGGGGGAGGAGACCCCATTTTATACCAACATTTATTT
>MABUT235-11|KC158336|NIBGE_BUT-00235|Callerebia_annada|COI-5P
AACTTTATATTTTATCTTTGGAATTTGAGCAGGTATAGTAGGTACCTCCCTTAGTCTTATTATCCGAATAGAATTAGGAAACCCTGGATTTTTAATTGGAGATGATCAAATTTATAATACTATTGTTACAGCTCATGCTTTTATTATAATTTTTTTTATAGTTATACCAATTATAATCGGAGGATTTGGTAATTGACTTGTTCCTTTAATACTTGGAGCACCTGATATAGCTTTCCCCCGAATAAATAATATAAGTTTCTGACTCTTACCCCCCTCTTTAATTTTATTGATTTCGAGAAGTATCGTAGAAAATGGAGCAGGAACAGGATGAACAGTTTATCCTCCTCTTTCTTCCAATATTGCTCATAGAGGTTCTTCTGTTGATTTAGCAATCTTCTCTCTTCATTTAGCTGGTATTTCCTCAATTCTTGGAGCTATTAATTTTATTACAACAATTATTAATATACGTATTAATAATATATCTTATGATCAAATACCATTATTTGTTTGAGCTGTTGGAATTACAGCTTTACTTTTATTACTCTCATTACCAGTTTTAGCGGGAGCTATTACAATATTACTTACTGATCG-------------------------------------------------------------------
>MABUT102-10|HQ990416|NIBGE_BUT-00102|Callerebia_annada|COI-5P
AACTTTATATTTTATCTTTGGAATTTGAGCAGGTATAGTAGGTACCTCCCTTAGTCTTATTATCCGAATAGAATTAGGAAACCCTGGATTTTTAATTGGAGATGATCAAATTTATAATACTATTGTTACAGCTCATGCTTTTATTATAATTTTTTTTATAGTTATACCAATTATAATCGGAGGATTTGGTAATTGACTTGTTCCTTTAATACTTGGAGCACCTGATATAGCTTTCCCCCGAATAAATAATATAAGTTTCTGACTCTTACCCCCCTCTTTAATTTTATTGATTTCGAGAAGTATCGTAGAAAATGGAGCAGGAACAGGATGAACAGTTTATCCTCCTCTTTCTTCCAATATTGCTCATAGAGGTTCTTCTGTTGATTTAGCAATCTTCTCTCTTCATTTAGCTGGTATTTCCTCAATTCTTGGAGCTATTAATTTTATTACAACAATTATTAATATACGTATTAATAATATATCTTATGATCAAATACCATTATTTGTTTGAGCTGTTGGAATTACAGCTTTACTTTTATTACTCTCATTACCAGTTTTAGCGGGAGCTATTACAATATTACTTACTGATCGTAATTTAAATACTTCCTTTTTTGATCCTGCTGGGGGAGGAGACCCCATTTTATACCAACATTTATTT
>MABUT003-10|HQ990323|NIBGE_BUT-00003|Callerebia_annada|COI-5P
AACTTTATATTTTATCTTTGGAATTTGAGCAGGTATAGTAGGTACCTCCCTTAGTCTTATTATCCGAATAGAATTAGGAAACCCTGGATTTTTAATTGGAGATGATCAAATTTATAATACTATTGTTACAGCTCATGCTTTTATTATAATTTTTTTTATAGTTATACCAATTATAATCGGAGGATTTGGTAATTGACTTGTTCCTTTAATACTTGGAGCACCTGATATAGCTTTCCCCCGAATAAATAATATAAGTTTCTGACTCTTACCCCCCTCTTTAATTTTATTGATTTCGAGAAGTATCGTAGAAAATGGAGCAGGAACAGGATGAACAGTTTATCCTCCTCTTTCTTCCAATATTGCTCATAGAGGTTCTTCTGTTGATTTAGCAATCTTCTCTCTTCATTTAGCTGGTATTTCCTCAATTCTTGGAGCTATTAATTTTATTACAACAATTATTAATATACGTATTAATAATATATCTTATGATCAAATACCATTATTTGTTTGAGCTGTTGGAATTACAGCTTTACTTTTATTACTCTCATTACCAGTTTTAGCGGGAGCTATTACAATATTACTTACTGATCGTAATTTAAATACTTCCTTTTTTGATCCTGCTGGGGGAGGAGACCCCATTTTATACCAACATTTATTT
>MABUT004-10|HQ990324|NIBGE_BUT-00004|Callerebia_annada|COI-5P
AACTTTATATTTTATCTTTGGAATTTGAGCAGGTATAGTAGGTACCTCCCTTAGTCTTATTATCCGAATAGAATTAGGAAACCCTGGATTTTTAATTGGAGATGATCAAATTTATAATACTATTGTTACAGCTCATGCTTTTATTATAATTTTTTTTATAGTTATACCAATTATAATCGGAGGATTTGGTAATTGACTTGTTCCTTTAATACTTGGAGCACCTGATATAGCTTTCCCCCGAATAAATAATATAAGTTTCTGACTCTTACCCCCCTCTTTAATTTTATTGATTTCGAGAAGTATCGTAGAAAATGGAGCAGGAACAGGATGAACAGTTTATCCTCCTCTTTCTTCCAATATTGCTCATAGAGGTTCTTCTGTTGATTTAGCAATCTTCTCTCTTCATTTAGCTGGTATTTCCTCAATTCTTGGAGCTATTAATTTTATTACAACAATTATTAATATACGTATTAATAATATATCTTATGATCAAATACCATTATTTGTTTGAGCTGTTGGAATTACAGCTTTACTTTTATTACTCTCATTACCAGTTTTAGCGGGAGCTATTACAATATTACTTACTGATCGTAATTTAAATACTTCCTTTTTTGATCCTGCTGGGGGAGGAGACCCCATTTTATACCAACATTTATTT
>MABUT104-10|HQ990418|NIBGE_BUT-00104|Callerebia_annada|COI-5P
AACTTTATATTTTATCTTTGGAATTTGAGCAGGTATAGTAGGTACCTCCCTTAGTCTTATTATCCGAATAGAATTAGGAAACCCTGGATTTTTAATTGGAGATGATCAAATTTATAATACTATTGTTACAGCTCATGCTTTTATTATAATTTTTTTTATAGTTATACCAATTATAATCGGAGGATTTGGTAATTGACTTGTTCCTTTAATACTTGGAGCACCTGATATAGCTTTCCCCCGAATAAATAATATAAGTTTCTGACTCTTACCCCCCTCTTTAATTTTATTGATTTCGAGAAGTATCGTAGAAAATGGAGCAGGAACAGGATGAACAGTTTATCCTCCTCTTTCTTCCAATATTGCTCATAGAGGTTCTTCTGTTGATTTAGCAATCTTCTCTCTTCATTTAGCTGGTATTTCCTCAATTCTTGGAGCTATTAATTTTATTACAACAATTATTAATATACGTATTAATAATATATCTTATGATCAAATACCATTATTTGTTTGAGCTGTTGGAATTACAGCTTTACTTTTATTACTCTCATTACCAGTTTTAGCGGGAGCTATTACAATATTACTTACTGATCGTAATTTAAATACTTCCTTTTTTGATCCTGCTGGGGGAGGAGACCCCATTTTATACCAACATTTATTT
>MABUT100-10|HQ990414|NIBGE_BUT-00100|Catopsilia_pomona|COI-5P
AACTTTATATTTTATTTTTGGTATTTGATCAGGAATAATTGGAACATCTTTAAGTTTATTAATTCGAACAGAATTAGGTAATCCAGGATCATTAATTGGAGATGATCAAATTTATAATACTATTGTTACAGCCCATGCTTTTATTATAATTTTTTTTATAGTAATACCAATTATAATTGGAGGGTTTGGAAATTGATTAGTACCTTTAATATTAGGAGCTCCTGATATAGCTTTTCCTCGTATAAATAATATAAGATTTTGATTATTACCCCCTTCACTAACTCTTCTAATTTCTAGAAGTATTGTTGAAAATGGAGCAGGTACTGGATGAACAGTATACCCCCCTCTCTCTTCTAATATTGCTCATAGAGGATCTTCTGTAGATTTAGCTATTTTTTCTTTACATTTAGCGGGAATTTCATCAATTTTAGGAGCAATTAATTTTATTACAACAATTATTAATATACGTATTAATAATATAGCATTTGACCAAATACCTTTATTTGTTTGAGCAGTAGGAATTACAGCTTTATTATTATTATTATCATTACCAGTTTTAGCTGGAGCTATTACTATGTTATTAACAGACCGAAATTTAAACACATCATTTTTTGATCCTGCAGGGGGAGGAGACCCAATTTTATATCAACATTTATTT
>MABUT152-10|KC158340|NIBGE_BUT-00152|Catopsilia_pomona|COI-5P
AACTTTATATTTTATTTTTGGTATTTGATCAGGAATAATTGGAACATCTTTAAGTTTATTAATTCGAACAGAATTAGGTAATCCAGGATCATTAATTGGAGATGATCAAATTTATAATACTATTGTTACAGCCCATGCTTTTATTATAATTTTTTTTATAGTAATACCAATTATAATTGGAGGGTTTGGAAATTGATTAGTACCTTTAATATTAGGAGCTCCTGATATAGCTTTTCCTCGTATAAATAATATAAGATTTTGATTATTACCCCCTTCACTAACTCTTCTAATTTCTAGAAGTATTGTTGAAAATGGAGCAGGTACTGGATGAACAGTATACCCCCCTCTCTCTTCTAATATTGCTCACAGAGGATCTTCTGTAGATTTAGCTATTTTTTCTTTACATTTAGCGGGAATTTCATCAATTTTAGGAGCAATTAACTTTATTACAACAATTATTAATATACGTATTAATAATATAGCATTTGACCAAATACCTTTATTTGTTTGAGCAGTAGGAATTACAGCTTTATTATTATTATTATCATTACCAGTTTTAGCTGGAGCTATTACTATGTTATTAACAGACCGAAATTTAAATACATCATTTTTTGACCCTGCAGGGGGAGGAGACCCAATTTTATATCAACATTTATTT
>MABUT175-10|KC158341|NIBGE_BUT-00175|Catopsilia_pomona|COI-5P
AACTTTATATTTTATTTTTGGTATTTGATCAGGAATAATTGGAACATCTTTAAGTTTATTAATTCGAACAGAATTAGGTAATCCAGGATCATTAATTGGAGATGATCAAATTTATAATACTATTGTTACAGCCCATGCTTTTATTATAATTTTTTTTATAGTAATACCAATTATAATTGGAGGGTTTGGAAATTGATTAGTGCCTTTAATATTAGGAGCTCCTGATATAGCTTTTCCTCGTATAAATAATATAAGATTTTGATTATTACCCCCTTCACTAACTCTTCTAATTTCTAGAAGTATTGTTGAAAATGGGGCAGGTACTGGATGAACAGTATACCCCCCTCTCTCTTCTAATATTGCTCACAGAGGATCTTCTGTAGATTTAGCTATTTTTTCTTTACATTTAGCGGGAATTTCATCAATTTTAGGAGCAATTAACTTTATTACAACAATTATTAATATACGTATTAATAATATAGCATTTGACCAAATACCTTTATTTGTTTGAGCAGTAGGAATTACAGCTTTATTATTATTATTATCATTACCAGTTTTAGCTGGAGCTATTACTATATTATTAACAGACCGAAATTTAAATACATCATTTTTTGACCCTGCAGGGGGAGGAGACCCAATTTTATACCAACATTTATTT
>MABUT096-10|HQ990410|NIBGE_BUT-00096|Catopsilia_pomona|COI-5P
AACTTTATATTTTATTTTTGGTATTTGATCAGGAATAATTGGAACATCTTTAAGTTTATTAATTCGAACAGAATTAGGTAATCCAGGATCATTAATTGGAGATGATCAAATTTATAATACTATTGTTACAGCCCATGCTTTTATTATAATTTTTTTTATAGTAATACCAATTATAATTGGAGGGTTTGGAAATTGATTAGTACCTTTAATATTAGGAGCTCCTGATATAGCTTTTCCTCGTATAAATAATATAAGATTTTGATTATTACCCCCTTCACTAACTCTTCTAATTTCTAGAAGTATTGTTGAAAATGGAGCAGGTACTGGATGAACAGTATACCCCCCTCTCTCTTCTAATATTGCTCACAGAGGATCTTCTGTAGATTTAGCTATTTTTTCTTTACATTTAGCGGGAATTTCATCAATTTTAGGAGCAATTAACTTTATTACAACAATTATTAATATACGTATTAATAATATAGCATTTGACCAAATACCTTTATTTGTTTGAGCAGTAGGAATTACAGCTTTATTATTATTATTATCATTACCAGTTTTAGCTGGAGCTATTACTATGTTATTAACAGACCGAAATTTAAATACATCATTTTTTGACCCTGCAGGGGGAGGAGACCCAATTTTATATCAACATTTATTT
>MABUT097-10|HQ990411|NIBGE_BUT-00097|Catopsilia_pomona|COI-5P
AACTTTATATTTTATTTTTGGTATTTGATCAGGAATAATTGGAACATCTTTAAGTTTATTAATTCGAACAGAATTAGGTAATCCAGGATCATTAATTGGAGATGATCAAATTTATAATACTATTGTTACAGCCCATGCTTTTATTATAATTTTTTTTATAGTAATACCAATTATAATTGGAGGGTTTGGAAATTGATTAGTACCTTTAATATTAGGAGCTCCTGATATAGCTTTTCCTCGTATAAATAATATAAGATTTTGATTATTACCCCCTTCACTAACTCTTCTAATTTCTAGAAGTATTGTTGAAAATGGAGCAGGTACTGGATGAACAGTATACCCCCCTCTCTCTTCTAATATTGCTCACAGAGGATCTTCTGTAGATTTAGCTATTTTTTCTTTACATTTAGCGGGAATTTCATCAATTTTAGGAGCAATTAATTTTATTACAACAATTATTAATATACGTATTAATAATATAGCATTTGACCAAATACCTTTATTTGTTTGAGCAGTAGGAATTACAGCTTTATTATTATTATTATCATTACCAGTTTTAGCTGGAGCTATTACTATATTATTAACAGACCGAAATTTAAATACATCATTTTTTGATCCTGCAGGGGGAGGAGACCCAATTTTATATCAACATTTATTT
>MABUT210-11|KC158343|NIBGE_BUT-00210|Catopsilia_pomona|COI-5P
AACTTTATATTTTATTTTTGGTATTTGATCAGGAATAATTGGAACATCTTTAAGTTTATTAATTCGAACAGAATTAGGTAATCCAGGATCATTAATTGGAGATGATCAAATTTATAATACTATTGTTACAGCCCATGCTTTTATTATAATTTTTTTTATAGTAATACCAATTATAATTGGAGGGTTTGGAAATTGATTAGTACCTTTAATATTAGGAGCTCCTGATATAGCTTTTCCTCGTATAAATAATATAAGATTTTGATTATTACCCCCTTCACTAACTCTTCTAATTTCTAGAAGTATTGTTGAAAATGGGGCAGGTACTGGATGAACAGTATACCCCCCTCTCTCTTCTAATATTGCTCACAGAGGATCTTCTGTAGATTTAGCTATTTTTTCTTTACATTTAGCGGGAATTTCATCAATTTTAGGAGCAATTAACTTTATTACAACAATTATTAATATACGTATTAATAATATAGCATTTGACCAAATACCTTTATTTGTTTGAGCAGTAGGAATTACAGCTTTATTATTATTATTATCATTACCAGTTTTAGCTGGAGCTATTACTATGTTATTAACAGACCGAAATTTAAATACATCATTTTTTGACCCTGCAGGGGGAGGAGACCCAATTTTATACCAACATTTATTT
>MABUT207-11|KC158338|NIBGE_BUT-00207|Catopsilia_pomona|COI-5P
AACTTTATATTTTATTTTTGGTATTTGATCAGGAATAATTGGAACATCTTTAAGTTTATTAATTCGAACAGAATTAGGTAATCCAGGATCATTAATTGGAGATGATCAAATTTATAATACTATTGTTACAGCCCATGCTTTTATTATAATTTTTTTTATAGTAATACCAATTATAATTGGAGGGTTTGGAAATTGATTAGTGCCTTTAATATTAGGAGCTCCTGATATAGCTTTTCCTCGTATAAATAATATAAGATTTTGATTATTACCCCCTTCACTAACTCTTCTAATTTCTAGAAGTATTGTTGAAAATGGGGCAGGTACTGGATGAACAGTATACCCCCCTCTCTCTTCTAATATTGCTCACAGAGGATCTTCTGTAGATTTAGCTATTTTTTCTTTACATTTAGCAGGAATTTCATCAATTTTAGGAGCAATTAACTTTATTACAACAATTATTAATATACGTATTAATAATATAGCATTTGACCAAATACCTTTATTTGTTTGAGCAGTAGGAATTACAGCTTTATTATTATTATTATCATTACCAGTTTTAGCTGGAGCTATTACTATATTATTAACAGACCGAAATTTAAATACATCATTTTTTGACCCTGCAGGGGGAGGAGACCCAATTTTATACCAACATTTATTT
>MABUT208-11|KC158344|NIBGE_BUT-00208|Catopsilia_pomona|COI-5P
AACTTTATATTTTATTTTTGGTATTTGATCAGGAATAATTGGAACATCTTTAAGTTTATTAATTCGAACAGAATTAGGTAATCCAGGATCATTAATTGGAGATGATCAAATTTATAATACTATTGTTACAGCCCATGCTTTTATTATAATTTTTTTTATAGTAATACCAATTATAATTGGAGGGTTTGGAAATTGATTAGTACCTTTAATATTAGGAGCTCCTGATATAGCTTTTCCTCGTATAAATAATATAAGATTTTGATTATTACCCCCTTCACTAACTCTTCTAATTTCTAGAAGTATTGTTGAAAATGGGGCAGGTACTGGATGAACAGTATACCCCCCTCTCTCTTCTAATATTGCTCACAGAGGATCTTCTGTAGATTTAGCTATTTTTTCTTTACATTTAGCGGGAATTTCATCAATTTTAGGAGCAATTAACTTTATTACAACAATTATTAATATACGTATTAATAATATAGCATTTGACCAAATACCTTTATTTGTTTGAGCAGTAGGAATTACAGCTTTATTATTATTATTATCATTACCAGTTTTAGCTGGAGCTATTACTATGTTATTAACAGACCGAAATTTAAATACATCATTTTTTGACCCTGCAGGGGGAGGAGACCCAATTTTATATCAACATTTATTT
>MABUT209-11|KC158337|NIBGE_BUT-00209|Catopsilia_pomona|COI-5P
AACTTTATATTTTATTTTTGGTATTTGATCAGGAATAATTGGAACATCTTTAAGTTTATTAATTCGAACAGAATTAGGTAATCCAGGATCATTAATTGGAGATGATCAAATTTATAATACTATTGTTACAGCCCATGCTTTTATTATAATTTTTTTTATAGTAATACCAATTATAATTGGAGGGTTTGGAAATTGATTAGTACCTTTAATATTAGGAGCTCCTGATATAGCTTTTCCTCGTATAAATAATATAAGATTTTGATTATTACCCCCTTCACTAACTCTTCTAATTTCTAGAAGTATTGTTGAAAATGGAGCAGGTACTGGATGAACAGTATACCCCCCTCTCTCTTCTAATATTGCTCACAGAGGATCTTCTGTAGATTTAGCTATTTTTTCTTTACATTTAGCGGGAATTTCATCAATTTTAGGAGCAATTAATTTTATTACAACAATTATTAATATACGTATTAATAATATAGCATTTGACCAAATACCTTTATTTGTTTGAGCAGTAGGAATTACAGCTTTATTATTATTATTATCATTACCAGTTTTAGCTGGAGCTATTACTATGTTATTAACAGACCGAAATTTAAATACATCATTTTTTGATCCTGCAGGGGGAGGAGACCCAATTTTATATCAACATTTATTT
>MABUT098-10|HQ990412|NIBGE_BUT-00098|Catopsilia_pomona|COI-5P
AACTTTATATTTTATTTTTGGTATTTGATCAGGAATAATTGGAACATCTTTAAGTTTATTAATTCGAACAGAATTAGGTAATCCAGGATCATTAATTGGAGATGATCAAATTTATAATACTATTGTTACAGCCCATGCTTTTATTATAATTTTTTTTATAGTAATACCAATTATAATTGGAGGGTTTGGAAATTGATTAGTACCTTTAATATTAGGAGCTCCTGATATAGCTTTTCCTCGTATAAATAATATAAGATTTTGATTATTACCCCCTTCACTAACTCTTCTAATTTCTAGAAGTATTGTTGAAAATGGGGCAGGTACTGGATGAACAGTATACCCCCCTCTCTCTTCTAATATTGCTCACAGAGGATCTTCTGTAGATTTAGCTATTTTTTCTTTACATTTAGCGGGAATTTCATCAATTTTAGGAGCAATTAACTTTATTACAACAATTATTAATATACGTATTAATAATATAGCATTTGACCAAATACCTTTATTTGTTTGAGCAGTAGGAATTACAGCTTTATTATTATTATTATCATTACCAGTTTTAGCTGGAGCTATTACTATGTTATTAACAGACCGAAATTTAAATACATCATTTTTTGACCCTGCAGGGGGAGGAGACCCAATTTTATATCAACATTTATTT
>MABUT176-10|KC158342|NIBGE_BUT-00176|Catopsilia_pomona|COI-5P
AACTTTATATTTTATTTTTGGTATTTGATCAGGAATAATTGGAACATCTTTAAGTTTATTAATTCGAACAGAATTAGGTAATCCAGGATCATTAATTGGAGATGATCAAATTTATAATACTATTGTTACAGCCCATGCTTTTATTATAATTTTTTTTATAGTAATACCAATTATAATTGGAGGGTTTGGAAATTGATTAGTACCTTTAATATTAGGAGCTCCTGATATAGCTTTTCCTCGTATAAATAATATAAGATTTTGATTATTACCCCCTTCACTAACTCTTCTAATTTCTAGAAGTATTGTTGAAAATGGGGCAGGTACTGGATGAACAGTATACCCCCCTCTCTCTTCTAATATTGCTCACAGAGGATCTTCTGTAGATTTAGCTATTTTTTCTTTACATTTAGCGGGAATTTCATCAATTTTAGGAGCAATTAACTTTATTACAACAATTATTAATATACGTATTAATAATATAGCATTTGACCAAATACCTTTATTTGTTTGAGCAGTAGGAATTACAGCTTTATTATTATTATTATCATTACCAGTTTTAGCTGGAGCTATTACTATGTTATTAACAGACCGAAATTTAAATACATCATTTTTTGACCCTGCAGGGGGAGGAGACCCAATTTTATATCAACATTTATTT
>MABUT099-10|HQ990413|NIBGE_BUT-00099|Catopsilia_pomona|COI-5P
AACTTTATATTTTATTTTTGGTATTTGATCAGGAATAATTGGAACATCTTTAAGTTTATTAATTCGAACAGAATTAGGTAATCCAGGATCATTAATTGGAGATGATCAAATTTATAATACTATTGTTACAGCCCATGCTTTTATTATAATTTTTTTTATAGTAATACCAATTATAATTGGAGGGTTTGGAAATTGATTAGTACCTTTAATATTAGGAGCTCCTGATATAGCTTTTCCTCGTATAAATAATATAAGATTTTGATTATTACCCCCTTCACTAACTCTTCTAATTTCTAGAAGTATTGTTGAAAATGGAGCAGGTACTGGATGAACAGTATACCCCCCTCTCTCTTCTAATATTGCTCACAGAGGATCTTCTGTAGATTTAGCTATTTTTTCTTTACATTTAGCGGGAATTTCATCAATTTTAGGAGCAATTAACTTTATTACAACAATTATTAATATACGTATTAATAATATAGCATTTGACCAAATACCTTTATTTGTTTGAGCAGTAGGAATTACAGCTTTATTATTATTATTATCATTACCAGTTTTAGCTGGAGCTATTACTATGTTATTAACAGACCGAAATTTAAATACATCATTTTTTGACCCTGCAGGGGGAGGAGACCCAATTTTATATCAACATTTATTT
>MABUT151-10|KC158339|NIBGE_BUT-00151|Catopsilia_pomona|COI-5P
AACTTTATATTTTATTTTTGGTATTTGATCAGGAATAATTGGAACATCTTTAAGTTTATTAATTCGAACAGAATTAGGTAATCCAGGATCATTAATTGGAGATGATCAAATTTATAACACTATTGTTACAGCCCATGCTTTTATTATAATTTTTTTTATAGTAATACCAATTATAATTGGAGGGTTTGGAAATTGATTAGTACCTTTAATATTAGGAGCTCCTGATATAGCTTTTCCTCGTATAAATAATATAAGATTTTGATTATTACCCCCTTCACTAACTCTTCTAATTTCTAGAAGTATTGTTGAAAATGGAGCAGGTACTGGATGAACAGTATACCCCCCTCTCTCTTCTAATATTGCTCACAGAGGATCTTCTGTAGATTTAGCTATTTTTTCTTTACATTTAGCAGGAATTTCATCAATTTTAGGAGCAATTAATTTTATTACAACAATTATTAATATACGTATTAATAATATAGCATTTGACCAAATACCTTTATTTGTTTGAGCAGTAGGAATTACAGCTTTATTATTATTATTATCATTACCAGTTTTAGCTGGAGCTATTACTATGTTATTAACAGACCGAAATTTAAATACATCATTTTTTGATCCTGCAGGGGGAGGAGACCCAATTTTATATCAACATTTATTT
>MABUT382-13|NIBGE_BUT-00382|Catopsilia_pyranthe|COI-5P
TACTTTATATTTTATTTTTGGTATTTGATCAGGGATAATTGGGACTTCTTTAAGATTATTAATTCGAACAGAATTAGGTAACCCAGGATCTTTAATTGGAGATGATCAAATTTATAATACTATTGTAACAGCTCATGCTTTTATTATAATTTTTTTTATAGTTATACCAATTATAATTGGAGGGTTTGGAAATTGACTAGTACCATTAATATTAGGAGCCCCTGATATAGCTTTCCCCCGAATAAATAATATAAGTTTTTGATTATTACCTCCTTCATTAACTTTACTAATTTCTAGTAGAATTGTTGAAAATGGAGCAGGAACAGGATGAACAGTTTACCCCCCTCTTTCTTCTAATATTGCCCACAGAGGTTCTTCAGTAGATTTAGCTATTTTTTCTTTACATTTAGCTGGTATTTCATCAATTTTAGGAGCAATTAATTTTATTACTACAATTATTAATATGCGAATTAATAATATATCATTTGATCAAATACCATTATTTGTATGAGCAGTTGGAATTACTGCTTTATTATTATTACTTTCATTACCTGTATTAGCAGGAGCTATTACAATATTACTAACAGATCGAAATTTAAATACATCATTTTTTGATCCAGCTGGAGGAGGAGATCCAATTTTATATCAACATTTATTT
>MABUT178-10|KC158348|NIBGE_BUT-00178|Catopsilia_pyranthe|COI-5P
TACTTTATATTTTATTTTTGGTATTTGATCAGGGATAATTGGGACTTCTTTAAGATTATTAATTCGAACAGAATTAGGTAACCCAGGATCTTTAATTGGAGATGATCAAATTTATAATACTATTGTAACAGCTCATGCTTTTATTATAATTTTTTTTATAGTTATACCAATTATAATTGGAGGGTTTGGAAATTGACTAGTACCATTAATATTAGGAGCCCCTGATATAGCTTTCCCCCGAATAAATAATATAAGTTTTTGATTATTACCTCCTTCATTAACTTTACTAATTTCTAGTAGAATTGTTGAAAATGGAGCAGGAACAGGATGAACAGTTTACCCCCCTCTTTCTTCTAATATTGCCCACAGAGGTTCTTCAGTAGATTTAGCTATTTTTTCTTTACATTTAGCTGGTATTTCATCAATTTTAGGAGCAATTAATTTTATTACTACAATTATTAATATACGAATTAATAATATATCATTTGATCAAATACCATTATTTGTATGAGCAGTTGGAATTACTGCTTTATTATTATTACTTTCATTACCTGTATTAGCAGGAGCTATTACAATATTACTAACAGATCGAAATTTAAATACATCATTTTTTGATCCAGCTGGAGGAGGAGATCCAATTTTATATCAACATTTATTT
>MABUT177-10|KC158347|NIBGE_BUT-00177|Catopsilia_pyranthe|COI-5P
TACTTTATATTTTATTTTTGGTATTTGATCAGGGATAATTGGGACTTCTTTAAGATTATTAATTCGAACAGAATTAGGTAACCCAGGATCTTTAATTGGAGATGATCAAATTTATAATACTATTGTAACAGCTCATGCTTTTATTATAATTTTTTTTATAGTTATACCAATTATAATTGGAGGGTTTGGAAATTGACTAGTACCATTAATATTAGGAGCCCCTGATATAGCTTTCCCCCGAATAAATAATATAAGTTTTTGATTATTACCTCCTTCATTAACTTTACTAATTTCTAGTAGAATTGTTGAAAATGGAGCAGGAACAGGATGAACAGTTTACCCCCCTCTTTCTTCTAATATTGCCCACAGAGGTTCTTCAGTAGATTTAGCTATTTTTTCTTTACATTTAGCTGGTATTTCATCAATTTTAGGAGCAATTAATTTTATTACTACAATTATTAATATACGAATTAATAATATATCATTTGATCAAATACCATTATTTGTATGAGCAGTTGGAATTACTGCTTTATTATTATTACTTTCATTACCTGTATTAGCAGGAGCTATTACAATATTACTAACAGATCGAAATTTAAATACATCATTTTTTGATCCAGCTGGAGGAGGAGATCCAATTTTATATCAACATTTATTT
>MABUT108-10|HQ990422|NIBGE_BUT-00108|Catopsilia_pyranthe|COI-5P
TACTTTATATTTTATTTTTGGTATTTGATCAGGGATAATTGGGACTTCTTTAAGATTATTAATTCGAACAGAATTAGGTAACCCAGGATCTTTAATTGGAGATGATCAAATTTATAATACTATTGTAACAGCTCATGCTTTTATTATAATTTTTTTTATAGTTATACCAATTATAATTGGAGGGTTTGGAAATTGACTAGTACCACTAATATTAGGAGCCCCTGATATAGCTTTCCCCCGAATAAATAATATAAGTTTTTGATTATTACCTCCTTCATTAACTTTACTAATTTCTAGTAGAATTGTTGAAAATGGAGCAGGAACAGGATGAACAGTTTACCCCCCTCTTTCTTCTAATATTGCCCACAGAGGTTCTTCAGTAGATTTAGCTATTTTTTCTTTACATTTAGCTGGTATTTCATCAATTTTAGGAGCAATTAATTTTATTACTACAATTATTAATATACGAATTAATAATATATCATTTGATCAAATACCATTATTTGTATGAGCAGTTGGAATTACTGCTTTATTATTATTACTTTCATTACCTGTATTAGCAGGAGCTATTACAATATTACTAACAGATCGAAATTTAAATACATCATTTTTTGATCCAGCTGGAGGAGGAGATCCAATTTTATATCAACATTTATTT
>MABUT107-10|HQ990421|NIBGE_BUT-00107|Catopsilia_pyranthe|COI-5P
TACTTTATATTTTATTTTTGGTATTTGATCAGGGATAATTGGGACTTCTTTAAGATTATTAATTCGAACAGAATTAGGTAACCCAGGATCTTTAATTGGAGATGATCAAATTTATAATACTATTGTAACAGCTCATGCTTTTATTATAATTTTTTTTATAGTTATACCAATTATAATTGGAGGGTTTGGAAATTGACTAGTACCATTAATATTAGGAGCCCCTGATATAGCTTTCCCCCGAATAAATAATATAAGTTTTTGATTATTACCTCCTTCATTAACTTTACTAATTTCTAGTAGAATTGTTGAAAATGGAGCAGGAACAGGATGAACAGTTTACCCCCCTCTTTCTTCTAATATTGCCCACAGAGGTTCTTCAGTAGATTTAGCTATTTTTTCTTTACATTTAGCTGGTATTTCATCAATTTTAGGAGCAATTAATTTTATTACTACAATTATTAATATGCGAATTAATAATATATCATTTGATCAAATACCATTATTTGTATGAGCAGTTGGAATTACTGCTTTATTATTATTACTTTCATTACCTGTATTAGCAGGAGCTATTACAATATTACTAACAGATCGAAATTTAAATACATCATTTTTTGATCCAGCTGGAGGAGGAGATCCAATTTTATATCAACATTTATTT
>MABUT106-10|HQ990420|NIBGE_BUT-00106|Catopsilia_pyranthe|COI-5P
TACTTTATATTTTATTTTTGGTATTTGATCAGGGATAATTGGGACTTCTTTAAGATTATTAATTCGAACAGAATTAGGTAACCCAGGATCTTTAATTGGAGATGATCAAATTTATAATACTATTGTAACAGCTCATGCTTTTATTATAATTTTTTTTATAGTTATACCAATTATAATTGGAGGGTTTGGAAATTGACTAGTACCATTAATATTAGGAGCCCCTGATATAGCTTTCCCCCGAATAAATAATATAAGTTTTTGATTATTACCTCCTTCATTAACTTTACTAATTTCTAGTAGAATTGTTGAAAATGGAGCAGGAACAGGATGAACAGTTTACCCCCCTCTTTCTTCTAATATTGCCCACAGAGGTTCTTCAGTAGATTTAGCTATTTTTTCTTTACATTTAGCTGGTATTTCATCAATTTTAGGAGCAATTAATTTTATTACTACAATTATTAATATACGAATTAATAATATATCATTTGATCAAATACCATTATTTGTATGAGCAGTTGGAATTACTGCTTTATTATTATTACTTTCATTACCTGTATTAGCAGGAGCTATTACAATATTACTAACAGATCGAAATTTAAATACATCATTTTTTGATCCAGCTGGAGGAGGAGATCCAATTTTATATCAACATTTATTT
>MABUT250-11|KC158349|NIBGE_BUT-00250|Catopsilia_pyranthe|COI-5P
TACTTTATATTTTATTTTTGGTATTTGATCAGGGATAATTGGGACTTCTTTAAGATTATTAATTCGAACAGAATTAGGTAACCCAGGATCTTTAATTGGAGATGATCAAATTTATAATACTATTGTAACAGCTCATGCTTTTATTATAATTTTTTTTATAGTTATACCAATTATAATTGGAGGGTTTGGAAATTGACTAGTACCATTAATATTAGGAGCCCCTGATATAGCTTTCCCCCGAATAAATAATATAAGTTTTTGATTATTACCTCCTTCATTAACTTTACTAATTTCTAGTAGAATTGTTGAAAATGGAGCAGGAACAGGATGAACAGTTTACCCCCCTCTTTCTTCTAATATTGCCCACAGAGGTTCTTCAGTAGATTTAGCTATTTTTTCTTTACATTTAGCTGGTATTTCATCAATTTTAGGAGCAATTAATTTTATTACTACAATTATTAATATACGAATTAATAATATATCATTTGATCAAATACCATTATTTGTATGAGCAGTTGGAATTACTGCTTTATTATTATTACTTTCATTACCTGTATTAGCAGGAGCTATTACAATATTACTAACAGATCGAAATTTAAATACATCATTTTTTGATCCAGCTGGAGGAGGAGATCCAATTTTATATCAACATTTATTT
>MABUT251-11|KC158345|NIBGE_BUT-00251|Catopsilia_pyranthe|COI-5P
TACTTTATATTTTATTTTTGGTATTTGATCAGGGATAATTGGGACTTCTTTAAGATTATTAATTCGAACAGAATTAGGTAACCCAGGATCTTTAATTGGAGATGATCAAATTTATAATACTATTGTAACAGCTCATGCTTTTATTATAATTTTTTTTATAGTTATACCAATTATAATTGGAGGGTTTGGAAATTGACTAGTACCATTAATATTAGGAGCCCCTGATATAGCTTTCCCCCGAATAAATAATATAAGTTTTTGATTATTACCTCCTTCATTAACTTTACTAATTTCTAGTAGAATTGTTGAAAATGGAGCAGGAACAGGATGAACAGTTTACCCCCCTCTTTCTTCTAATATTGCCCACAGAGGTTCTTCAGTAGATTTAGCTATTTTTTCTTTACATTTAGCTGGTATTTCATCAATTTTAGGAGCAATTAATTTTATTACTACAATTATTAATATACGAATTAATAATATATCATTTGATCAAATACCATTATTTGTATGAGCAGTTGGAATTACTGCTTTATTATTATTACTTTCATTACCTGTATTAGCAGGAGCTATTACAATATTACTAACAGATCGAAATTTAAATACATCATTTTTTGATCCAGCTGGAGGAGGAGATCCAATTTTATATCAACATTTATTT
>MABUT252-11|KC158346|NIBGE_BUT-00252|Catopsilia_pyranthe|COI-5P
TACTTTATATTTTATTTTTGGTATTTGATCAGGGATAATTGGGACTTCTTTAAGATTATTAATTCGAACAGAATTAGGTAACCCAGGATCTTTAATTGGAGATGATCAAATTTATAATACTATTGTAACAGCTCATGCTTTTATTATAATTTTTTTTATAGTTATACCAATTATAATTGGAGGGTTTGGAAATTGACTAGTACCATTAATATTAGGAGCCCCTGATATAGCTTTCCCCCGAATAAATAATATAAGTTTTTGATTATTACCTCCTTCATTAACTTTACTAATTTCTAGTAGAATTGTTGAAAATGGAGCAGGAACAGGATGAACAGTTTACCCTCCTCTTTCTTCTAATATTGCCCACAGAGGTTCTTCAGTAGATTTAGCTATTTTTTCTTTACATTTAGCTGGTATTTCATCAATTTTAGGAGCAATTAATTTTATTACTACAATTATTAATATACGAATTAATAATATATCATTTGATCAAATACCATTATTTGTATGAGCAGTTGGAATTACTGCTTTATTATTATTACTTTCATTACCTGTATTAGCAGGAGCTATTACAATATTACTAACAGATCGAAATTTAAATACATCATTTTTTGATCCAGCTGGAGGAGGAGATCCAATTTTATATCAACATTTATTT
>MABUT377-13|NIBGE_BUT-00377|Catopsilia_pyranthe|COI-5P
TACTTTATATTTTATTTTTGGTATTTGATCAGGGATAATTGGGACTTCTTTAAGATTATTAATTCGAACAGAATTAGGTAACCCAGGATCTTTAATTGGAGATGATCAAATTTATAATACTATTGTAACAGCTCATGCTTTTATTATAATTTTTTTTATAGTTATACCAATTATAATTGGAGGGTTTGGAAATTGACTAGTACCATTAATATTAGGAGCCCCTGATATAGCTTTCCCCCGAATAAATAATATAAGTTTTTGATTATTACCTCCTTCATTAACTTTACTAATTTCTAGTAGAATTGTTGAAAATGGAGCAGGAACAGGATGAACAGTTTACCCCCCTCTTTCTTCTAATATTGCCCACAGAGGTTCTTCAGTAGATTTAGCTATTTTTTCTTTACATTTAGCTGGTATTTCATCAATTTTAGGAGCAATTAATTTTATTACTACAATTATTAATATACGAATTAATAATATATCATTTGATCAAATACCATTATTTGTATGAGCAGTTGGAATTACTGCTTTATTATTATTACTTTCATTACCTGTATTAGCAGGAGCTATTACAATATTACTAACAGATCGAAATTTAAATACATCATTTTTTGATCCAGCTGGAGGAGGAGATCCAATTTTATATCAACATTTATTT
>MABUT378-13|NIBGE_BUT-00378|Catopsilia_pyranthe|COI-5P
TACTTTATATTTTATTTTTGGTATTTGATCAGGGATAATTGGGACTTCTTTAAGATTATTAATTCGAACAGAATTAGGTAACCCAGGATCTTTAATTGGAGATGATCAAATTTATAATACTATTGTAACAGCTCATGCTTTTATTATAATTTTTTTTATAGTTATACCAATTATAATTGGAGGGTTTGGAAATTGACTAGTACCATTAATATTAGGAGCCCCTGATATAGCTTTCCCCCGAATAAATAATATAAGTTTTTGATTATTACCTCCTTCATTAACTTTACTAATTTCTAGTAGAATTGTTGAAAATGGAGCAGGAACAGGATGAACAGTTTACCCCCCTCTTTCTTCTAATATTGCCCACAGAGGTTCTTCAGTAGATTTAGCTATTTTTTCTTTACATTTAGCTGGTATTTCATCAATTTTAGGAGCAATTAATTTTATTACTACAATTATTAATATGCGAATTAATAATATATCATTTGATCAAATACCATTATTTGTATGAGCAGTTGGAATTACTGCTTTATTATTATTACTTTCATTACCTGTATTAGCAGGAGCTATTACAATATTACTAACAGATCGAAATTTAAATACATCATTTTTTGATCCAGCTGGAGGAGGAGATCCAATTTTATATCAACATTTATTT
>MABUT379-13|NIBGE_BUT-00379|Catopsilia_pyranthe|COI-5P
TACTTTATATTTTATTTTTGGTATTTGATCAGGGATAATTGGGACTTCTTTAAGATTATTAATTCGAACAGAATTAGGTAACCCAGGATCTTTAATTGGAGATGATCAAATTTATAATACTATTGTAACAGCTCATGCTTTTATTATAATTTTTTTTATAGTTATACCAATTATAATTGGAGGGTTTGGAAATTGACTAGTACCATTAATATTAGGAGCCCCTGATATAGCTTTCCCCCGAATAAATAATATAAGTTTTTGATTATTACCTCCTTCATTAACTTTACTAATTTCTAGTAGAATTGTTGAAAATGGAGCAGGAACAGGATGAACAGTTTACCCCCCTCTTTCTTCTAATATTGCCCACAGAGGTTCTTCAGTAGATTTAGCTATTTTTTCTTTACATTTAGCTGGTATTTCATCAATTTTAGGAGCAATTAATTTTATTACTACAATTATTAATATACGAATTAATAATATATCATTTGATCAAATGCCATTATTTGTATGAGCAGTTGGAATTACTGCTTTATTATTATTACTTTCATTACCTGTATTAGCAGGAGCTATTACAATATTACTAACAGATCGAAATTTAAATACATCATTTTTTGATCCAGCTGGAGGAGGAGATCCAATTTTATATCAACATTTATTT
>MABUT381-13|NIBGE_BUT-00381|Catopsilia_pyranthe|COI-5P
TACTTTATATTTTATTTTTGGTATTTGATCAGGGATAATTGGGACTTCTTTAAGATTATTAATTCGAACAGAATTAGGTAACCCAGGATCTTTAATTGGAGATGATCAAATTTATAATACTATTGTAACAGCTCATGCTTTTATTATAATTTTTTTTATAGTTATACCAATTATAATTGGAGGGTTTGGAAATTGACTAGTACCATTAATATTAGGAGCCCCTGATATAGCTTTCCCCCGAATAAATAATATAAGTTTTTGATTATTACCTCCTTCATTAACTTTACTAATTTCTAGTAGAATTGTTGAAAATGGAGCAGGAACAGGATGAACAGTTTACCCCCCTCTTTCTTCTAATATTGCCCACAGAGGTTCTTCAGTAGATTTAGCTATTTTTTCTTTACATTTAGCTGGTATTTCATCAATTTTAGGAGCAATTAATTTTATTACTACAATTATTAATATACGAATTAATAATATATCATTTGATCAAATACCATTATTTGTATGAGCAGTTGGAATTACTGCTTTATTATTATTACTTTCATTACCTGTATTAGCAGGAGCTATTACAATATTACTAACAGATCGAAATTTAAATACATCATTTTTTGATCCAGCTGGAGGAGGAGATCCAATTTTATATCAACATTTATTT
>MABUT383-13|NIBGE_BUT-00383|Catopsilia_pyranthe|COI-5P
TACTTTATATTTTATTTTTGGTATTTGATCAGGGATAATTGGGACTTCTTTAAGATTATTAATTCGAACAGAATTAGGTAACCCAGGATCTTTAATTGGAGATGATCAAATTTATAATACTATTGTAACAGCTCATGCTTTTATTATAATTTTTTTTATAGTTATACCAATTATAATTGGAGGGTTTGGAAATTGACTAGTACCATTAATATTAGGAGCCCCTGATATAGCTTTCCCCCGAATAAATAATATAAGTTTTTGATTATTACCTCCTTCATTAACTTTACTAATTTCTAGTAGAATTGTTGAAAATGGAGCAGGAACAGGATGAACAGTTTACCCCCCTCTTTCTTCTAATATTGCCCACAGAGGTTCTTCAGTAGATTTAGCTATTTTTTCTTTACATTTAGCTGGTATTTCATCAATTTTAGGAGCAATTAATTTTATTACTACAATTATTAATATGCGAATTAATAATATATCATTTGATCAAATACCATTATTTGTATGAGCAGTTGGAATTACTGCTTTATTATTATTACTTTCATTACCTGTATTAGCAGGAGCTATTACAATATTACTAACAGATCGAAATTTAAATACATCATTTTTTGATCCAGCTGGAGGAGGAGATCCAATTTTATATCAACATTTATTT
>MABUT384-13|NIBGE_BUT-00384|Catopsilia_pyranthe|COI-5P
TACTTTATATTTTATTTTTGGTATTTGATCAGGGATAATTGGGACTTCTTTAAGATTATTAATTCGAACAGAATTAGGTAACCCAGGATCTTTAATTGGAGATGATCAAATTTATAATACTATTGTAACAGCTCATGCTTTTATTATAATTTTTTTTATAGTTATACCAATTATAATTGGAGGGTTTGGAAATTGACTAGTACCATTAATATTAGGAGCCCCTGATATAGCTTTCCCCCGAATAAATAATATAAGTTTTTGATTATTACCTCCTTCGTTAACTTTACTAATTTCTAGTAGAATTGTTGAAAATGGAGCAGGAACAGGATGAACAGTTTACCCCCCTCTTTCTTCTAATATTGCCCACAGAGGTTCTTCAGTAGATTTAGCTATTTTTTCTTTACATTTAGCTGGTATTTCATCAATTTTAGGAGCAATTAATTTTATTACTACAATTATTAATATACGAATTAATAATATATCATTTGATCAAATACCATTATTTGTATGAGCAGTTGGAATTACTGCTTTATTATTATTACTTTCATTACCTGTATTAGCAGGAGCTATTACAATATTACTAACAGATCGAAATTTAAATACATCATTTTTTGATCCAGCTGGAGGAGGAGATCCAATTTTATATCAACATTTATTT
>MABUT385-13|NIBGE_BUT-00385|Catopsilia_pyranthe|COI-5P
TACTTTATATTTTATTTTTGGTATTTGATCAGGGATAATTGGGACTTCTTTAAGATTATTAATTCGAACAGAATTAGGTAACCCAGGATCTTTAATTGGAGATGATCAAATTTATAATACTATTGTAACAGCTCATGCTTTTATTATAATTTTTTTTATAGTTATACCAATTATAATTGGAGGGTTTGGAAATTGACTAGTACCATTAATATTAGGAGCCCCTGATATAGCTTTCCCCCGAATAAATAATATAAGTTTTTGATTATTACCTCCTTCATTAACTTTACTAATTTCTAGTAGAATTGTTGAAAATGGAGCAGGAACAGGATGAACAGTTTACCCCCCTCTTTCTTCTAATATTGCCCACAGAGGTTCTTCAGTAGATTTAGCTATTTTTTCTTTACATTTAGCTGGTATTTCATCAATTTTAGGAGCAATTAATTTTATTACTACAATTATTAATATACGAATTAATAATATATCATTTGATCAAATACCATTATTTGTATGAGCAGTTGGAATTACTGCTTTATTATTATTACTTTCATTACCTGTATTAGCAGGAGCTATTACAATATTACTAACAGATCGAAATTTAAATACATCATTTTTTGATCCAGCTGGAGGAGGAGATCCAATTTTATATCAACATTTATTT
>MABUT386-13|NIBGE_BUT-00386|Catopsilia_pyranthe|COI-5P
TACTTTATATTTTATTTTTGGTATTTGATCAGGGATAATTGGGACTTCTTTAAGATTATTAATTCGAACAGAATTAGGTAACCCAGGATCTTTAATTGGAGATGATCAAATTTATAATACTATTGTAACAGCTCATGCTTTTATTATAATTTTTTTTATAGTTATACCAATTATAATTGGAGGGTTTGGAAATTGACTAGTACCATTAATATTAGGAGCCCCTGATATAGCTTTCCCCCGAATAAATAATATAAGTTTTTGATTATTACCTCCTTCATTAACTTTACTAATTTCTAGTAGAATTGTTGAAAATGGAGCAGGAACAGGATGAACAGTTTACCCCCCTCTTTCTTCTAATATTGCCCACAGAGGTTCTTCAGTAGATTTAGCTATTTTTTCTTTACATTTAGCTGGTATTTCATCAATTTTAGGAGCAATTAATTTTATTACTACAATTATTAATATACGAATTAATAATATATCATTTGATCAAATACCATTATTTGTATGAGCAGTTGGAATTACTGCTTTATTATTATTACTTTCATTACCTGTATTAGCAGGAGCTATTACAATATTACTAACAGATCGAAATTTAAATACATCATTTTTTGATCCAGCTGGAGGAGGAGATCCAATTTTATATCAACATTTATTT
>MABUT387-13|NIBGE_BUT-00387|Catopsilia_pyranthe|COI-5P
TACTTTATATTTTATTTTTGGTATTTGATCAGGGATAATTGGGACTTCTTTAAGATTATTAATTCGAACAGAATTAGGTAACCCAGGATCTTTAATTGGAGATGATCAAATTTATAATACTATTGTAACAGCTCATGCTTTTATTATAATTTTTTTTATAGTTATACCAATTATAATTGGAGGGTTTGGAAATTGACTAGTACCATTAATATTAGGAGCCCCTGATATAGCTTTCCCCCGAATAAATAATATAAGTTTTTGATTATTACCTCCTTCATTAACTTTACTAATTTCTAGTAGAATTGTTGAAAATGGAGCAGGAACAGGATGAACAGTTTACCCCCCTCTTTCTTCTAATATTGCCCACAGAGGTTCTTCAGTAGATTTAGCTATTTTTTCTTTACATTTAGCTGGTATTTCATCAATTTTAGGAGCAATTAATTTTATTACTACAATTATTAATATACGAATTAATAATATATCATTTGATCAAATACCATTATTTGTATGAGCAGTTGGAATTACTGCTTTATTATTATTACTTTCATTACCTGTATTAGCAGGAGCTATTACAATATTACTAACAGATCGAAATTTAAATACATCATTTTTTGATCCAGCTGGAGGAGGAGATCCAATTTTATATCAACATTTATTT
>MABUT388-13|NIBGE_BUT-00388|Catopsilia_pyranthe|COI-5P
TACTTTATATTTTATTTTTGGTATTTGATCAGGGATAATTGGGACTTCTTTAAGATTATTAATTCGAACAGAATTAGGTAACCCAGGATCTTTAATTGGAGATGATCAAATTTATAATACTATTGTAACAGCTCATGCTTTTATTATAATTTTTTTTATAGTTATACCAATTATAATTGGAGGGTTTGGAAATTGACTAGTACCATTAATATTAGGAGCCCCTGATATAGCTTTCCCCCGAATAAATAATATAAGTTTTTGATTATTACCTCCTTCATTAACTTTACTAATTTCTAGTAGAATTGTTGAAAATGGAGCAGGAACAGGATGAACAGTTTACCCCCCTCTTTCTTCTAATATTGCCCACAGAGGTTCTTCAGTAGATTTAGCTATTTTTTCTTTACATTTAGCTGGTATTTCATCAATTTTAGGAGCAATTAATTTTATTACTACAATTATTAATATACGAATTAATAATATATCATTTGATCAAATACCATTATTTGTATGAGCAGTTGGAATTACTGCTTTATTATTATTACTTTCATTACCTGTATTAGCAGGAGCTATTACAATATTACTAACAGATCGAAATTTAAATACATCATTTTTTGATCCAGCTGGAGGAGGAGATCCAATTTTATATCAACATTTATTT
>MABUT105-10|HQ990419|NIBGE_BUT-00105|Catopsilia_pyranthe|COI-5P
TACTTTATATTTTATTTTTGGTATTTGATCAGGGATAATTGGGACTTCTTTAAGATTATTAATTCGAACAGAATTAGGTAACCCAGGATCTTTAATTGGAGATGATCAAATTTATAATACTATTGTAACAGCTCATGCTTTTATTATAATTTTTTTTATAGTTATACCAATTATAATTGGAGGGTTTGGAAATTGACTAGTACCATTAATATTAGGAGCCCCTGATATAGCTTTCCCCCGAATAAATAATATAAGTTTTTGATTATTACCTCCTTCATTAACTTTACTAATTTCTAGTAGAATTGTTGAAAATGGAGCAGGAACAGGATGAACAGTTTACCCCCCTCTTTCTTCTAATATTGCCCACAGAGGTTCTTCAGTAGATTTAGCTATTTTTTCTTTACATTTAGCTGGTATTTCATCAATTTTAGGAGCAATTAATTTTATTACTACAATTATTAATATACGAATTAATAATATATCATTTGATCAAATACCATTATTTGTATGAGCAGTTGGAATTACTGCTTTATTATTATTACTTTCATTACCTGTATTAGCAGGAGCTATTACAATATTACTAACAGATCGAAATTTAAATACATCATTTTTTGATCCAGCTGGAGGAGGAGATCCAATTTTATATCAACATTTATTT
>MABUT312-12|KC158350|NIBGE_BUT-00312|Celastrina_argiolus|COI-5P
AACATTATATTTTATTTTCGGAATTTGAGCAGGTATATTAGGAACATCATTAAGAATCTTAATTCGTATAGAGTTAGGAACACCAGGATCATTAATTGGAGATGATCAAATTTATAATACTATTGTCACAGCTCATGCTTTTATTATAATTTTTTTTATAGTTATACCTATTATAATTGGAGGATTTGGAAATTGATTAATTCCTTTAATATTAGGAGCACCTGATATAGCATTTCCTCGAATAAATAATATAAGATTTTGATTATTACCTCCATCTTTAATATTGTTAATTTCAAGAAGAATTGTAGAAAATGGAGCAGGAACAGGATGAACAGTGTACCCCCCACTATCATCTAATATTGCACATAGTGGATCATCTGTAGATCTAGCAATTTTCTCATTACATTTAGCAGGTATTTCATCAATTTTAGGAGCTATTAATTTTATTACAACTATTATTAATATACGAGTAAATAATTTATCTTTTGATCAAATATCCTTATTTATTTGAGCAGTAGGAATTACAGCACTATTACTTCTTCTTTCTTTACCTGTTTTAGCTGGTGCTATTACTATATTATTAACTGATCGAAATCTTAATACTTCATTTTTTGACCCTGCTGGAGGAGGAGACCCAATTTTATATCAACATTTATTT
>MAMTG912-12|BIOUG02561-C07|Celastrina_argiolus|COI-5P
AACATTATATTTTATTTTTGGAATTTGAGCAGGTATATTAGGAACATCATTAAGAATCTTAATTCGTATAGAGTTAGGAACACCAGGATCATTAATTGGAGATGATCAAATTTATAATACTATTGTCACAGCTCATGCTTTTATTATAATTTTTTTTATAGTTATACCTATTATAATTGGAGGATTTGGAAATTGATTAATTCCTTTAATATTAGGAGCACCTGATATAGCATTTCCTCGAATAAATAATATAAGATTTTGATTATTACCTCCATCTTTAATATTGTTAATTTCAAGAAGAATTGTAGAAAATGGAGCAGGAACAGGATGAACAGTGTACCCCCCACTATCATCTAATATTGCACATAGTGGATCATCTGTAGATCTAGCAATTTTCTCATTACATTTAGCAGGTATTTCATCAATTTTAGGAGCTATTAATTTTATTACAACTATTATTAATATACGAGTAAATAATTTATCTTTTGATCAAATATCCTTATTTATTTGAGCTGTAGGAATTACAGCACTATTACTTCTTCTTTCTTTACCTGTTTTAGCTGGTGCTATTACTATATTATTAACTGATCGAAATCTTAATACTTCATTTTTTGACCCTGCTGGAGGAGGAGACCCAATTTTATATCAACATTTATTT
>MAMTG848-12|BIOUG02374-B06|Celastrina_argiolus|COI-5P
AACATTATATTTTATTTTCGGAATTTGAGCAGGTATATTAGGAACATCATTAAGAATCTTAATTCGTATAGAGTTAGGAACACCAGGATCATTAATTGGAGATGATCAAATTTATAATACTATTGTCACAGCTCATGCTTTTATTATAATTTTTTTTATAGTTATACCTATTATAATTGGAGGATTTGGAAATTGATTAATTCCTTTAATATTAGGAGCACCTGATATAGCATTTCCTCGAATAAATAATATAAGATTTTGATTATTACCTCCATCTTTAATATTGTTAATTTCAAGAAGAATTGTAGAAAATGGAGCAGGAACAGGATGAACAGTGTACCCCCCACTATCATCTAATATTGCACATAGTGGATCATCTGTAGATCTAGCAATTTTCTCATTACATTTAGCAGGTATTTCATCAATTTTAGGAGCTATTAATTTTATTACAACTATTATTAATATACGAGTAAATAATTTATCTTTTGATCAAATATCCTTATTTATTTGAGCAGTAGGAATTACAGCACTATTACTTCTTCTTTCTTTACCTGTTTTAGCTGGTGCTATTACTATATTATTAACTGATCGAAATCTTAATACTTCATTTTTTGACCCTGCTGGAGGAGGAGACCCAATTTTATATCAACATTTATTT
>MABUT174-10|KC158351|NIBGE_BUT-00174|Celastrina_huegelii|COI-5P
AACATTATATTTTATTTTCGGAATTTGAGCAGGTATATTAGGAACATCATTAAGAATTCTAATTCGGATAGAATTAGGAACTCCAGGATCTTTAATTGGAGATGATCAAATTTATAATACTATTGTCACAGCTCATGCTTTTATTATAATTTTTTTTATAGTTATACCTATTATAATTGGAGGATTTGGAAATTGATTAATTCCTTTAATATTAGGAGCACCTGATATAGCATTTCCTCGAATAAATAATATAAGATTTTGATTATTACCCCCATCTTTAATACTATTGATTTCAAGAAGAATTGTAGAAAATGGAGCAGGAACAGGATGAACAGTGTACCCCCCACTATCATCTAATATTGCTCATAGTGGATCATCTGTAGATCTAGCAATTTTCTCACTACATTTAGCAGGTATTTCATCAATCTTAGGAGCTATTAATTTTATTACAACTATTATTAATATACGAGTAAATAATTTATCTTTTGATCAAATATCCTTATTTATTTGAGCAGTAGGAATTACAGCATTATTACTTCTTCTTTCTTTACCTGTTTTAGCTGGTGCTATTACTATATTATTAACTGATCGAAATCTCAATACTTCATTTTTTGATCCTGCTGGAGGAGGAGATCCAATTTTATATCAACATTTATTT
>MABUT267-11|KC158354|NIBGE_BUT-00267|Cigaritis_elima|COI-5P
AACATTATACTTTATTTTTGGAATTTGAGCAGGTATAGTAGGAACTTCTTTAAGAATTTTAATTCGTATAGAATTAGGTATGCCAGGATCATTAATTGGTGATGATCAAATTTATAATACAATTGTCACTGCTCATGCATTTATTATAATTTTTTTTATAGTTATACCAATTATAATTGGAGGATTTGGAAATTGATTAGTGCCATTAATATTAGGAGCACCTGATATAGCTTTCCCACGAATAAATAATATAAGATTTTGATTATTACCCCCATCATTATTATTATTAATTTCAAGAAGTATTGTTGAAAATGGAGCTGGAACAGGATGAACAGTATACCCCCCACTTTCATCTAATTTAGCACATGGAGGAGCTTCAGTAGATTTAGCAATTTTTTCATTACATTTAGCTGGTATCTCATCAATTTTAGGGGCAATTAATTTTATTACAACTATTATTAATATACGTATTAATAATTTATCTTTTGATCAAATATCATTATTTATTTGAGCTGTAGGAATTACAGCATTATTATTATTATTATCATTACCAGTATTAGCAGGAGCAATTACTATATTATTAACTGATCGTAATTTAAATACTTCTTTTTTTGATCCAGCTGGTGGAGGTGACCCAATTCTTTATCAACATTTATTT
>MABUT264-11|KC158352|NIBGE_BUT-00264|Cigaritis_elima|COI-5P
AACATTATACTTTATTTTTGGAATTTGAGCAGGTATAGTAGGAACTTCTTTAAGAATTTTAATTCGTATAGAATTAGGTATGCCAGGATCATTAATTGGTGATGATCAAATTTATAATACAATTGTCACTGCTCATGCATTTATTATAATTTTTTTTATAGTTATACCAATTATAATTGGAGGATTTGGAAATTGATTAGTGCCATTAATATTAGGAGCACCTGATATAGCTTTCCCACGAATAAATAATATAAGATTTTGATTATTACCCCCATCATTATTATTATTAATTTCAAGAAGTATTGTTGAAAATGGAGCTGGAACAGGATGAACAGTATACCCCCCACTTTCATCTAATTTAGCACATGGAGGAGCTTCAGTAGATTTAGCAATTTTTTCATTACATTTAGCTGGTATCTCATCAATTTTAGGGGCAATTAATTTTATTACAACTATTATTAATATACGTATTAATAATTTATCTTTTGATCAAATATCATTATTTATTTGAGCTGTAGGAATTACAGCATTATTATTATTATTATCATTACCAGTATTAGCAGGAGCAATTACTATATTATTAACTGATCGTAATTTAAATACTTCTTTTTTTGATCCAGCTGGTGGAGGTGACCCAATTCTTTATCAACATTTATTT
>MABUT265-11|KC158353|NIBGE_BUT-00265|Cigaritis_elima|COI-5P
---------------------------AGCAGGTATAGTAGGAACTTCTTTAAGAATTTTAATTCGTATAGAATTAGGTATACCAGGATCATTAATTGGTGATGATCAAATTTATAATACAATTGTCACTGCTCATGCATTTATTATAATTTTTTTTATAGTTATACCAATTATAATTGGAGGATTTGGAAATTGATTAGTGCCATTAATATTAGGAGCACCTGATATAGCTTTCCCACGAATAAATAATATAAGATTTTGATTATTACCCCCATCATTATTATTATTAATTTCAAGAAGTATTGTTGAAAATGGAGCTGGAACAGGATGAACAGTATACCCCCCACTTTCATCTAATTTAGCACATGGAGGAGCTTCAGTAGATTTAGCAATTTTTTCATTACATTTAGCTGGTATCTCATCAATTTTAGGGGCAATTAATTTTATTACAACTATTATTAATATACGTATTAATAATTTATCTTTTGATCAAATATCATTATTTATTTGAGCTGTAGGAATTACAGCATTATTATTATTATTATCATTACCAGTATTAGCAGGAGCAATTACTATATTATTAACTGATCGTAATTTAAATACTTCTTTTTTTGATCCAGCTGGTGGAGGTGACCCAATTCTTTATCAACATTTATTT
>MABUT117-10|HQ990428|NIBGE_BUT-00117|Cigaritis_vulcanus|COI-5P
AACATTATATTTTATTTTTGGAATTTGAGCAGGTATAGTAGGAACTTCATTAAGAATTTTAATTCGTATAGAATTAGGAATACCTGGATCATTAATTGGTGATGATCAAATTTATAATACAATTGTTACTGCTCATGCATTTATTATAATTTTTTTTATAGTTATACCAATTATAATTGGAGGATTTGGAAATTGATTAGTACCATTAATATTAGGAGCTCCAGATATAGCATTTCCACGAATAAATAATATAAGATTTTGATTATTACCACCATCTTTATTTTTATTAATTTCAAGAAGTATTGTTGAAAATGGAGCCGGAACAGGATGAACAGTGTACCCCCCACTTTCATCTAATTTAGCTCATGGTGGAGCTTCAGTAGATTTAGCAATTTTTTCATTACATTTAGCTGGTATTTCATCAATTTTAGGAGCAATTAATTTTATTACAACTATTATTAATATACGTATTAATAATTTATCTTTTGATCAAATATCATTATTTATTTGAGCAGTAGGAATTACAGCATTATTATTATTATTATCATTACCAGTATTAGCTGGAGCAATTACTATATTATTAACAGATCGTAATTTAAATACTTCTTTTTTTGATCCTGCTGGTGGTGGAGACCCTATTCTTTATCAACATTTATTT
>MABUT165-10|KC158359|NIBGE_BUT-00165|Colias_erate|COI-5P
AACTTTATATTTTATTTTTGGAGTATGAGCAGGAATAATTGGAACTTCTTTAAGTTTAATAATTCGTACAGAATTAGGTAACCCTGGGTCACTAATTGGAGATGATCAAATTTATAATACTATTGTTACAGCTCATGCTTTTATTATAATTTTTTTTATAGTTATACCAATTATAATTGGAGGATTTGGTAATTGATTAATTCCCTTAATATTAGGAGCCCCTGATATAGCTTTCCCACGTATAAATAATATAAGATTTTGATTATTACCCCCATCATTAACTTTATTAATTTCTAGAAGTATTGTTGAAAATGGAGCAGGAACAGGATGAACAGTTTACCCCCCTCTTTCCTCTAATATTGCCCATAGAGGATCTTCTGTTGATTTAGCTATTTTTTCTCTACATCTTGCAGGAATTTCCTCCATCCTCGGAGCAATTAACTTTATTACAACAATTATCAATATACGAATTAATAATATATCATTTGATCAAATACCTTTATTTGTATGAGCAGTAGGAATTACTGCTTTATTATTATTATTATCATTACCGGTTTTAGCTGGTGCAATTACTATATTATTAACTGATCGAAATTTAAATACCTCTTTTTTTGACCCTGCTGGCGGAGGAGACCCAATTCTTTACCAACATTTATTT
>MABUT080-10|HQ990395|NIBGE_BUT-00080|Colias_erate|COI-5P
AACTTTATATTTTATTTTTGGAGTATGAGCAGGAATAATTGGAACTTCTTTAAGTTTAATAATTCGTACAGAATTAGGTAACCCTGGGTCACTAATTGGAGATGATCAAATTTATAATACTATTGTTACAGCTCATGCTTTTATTATAATTTTTTTTATAGTTATACCAATTATAATTGGAGGATTTGGTAATTGATTAATTCCATTAATATTAGGAGCCCCTGATATAGCTTTCCCACGTATAAATAATATAAGATTTTGATTATTACCCCCATCATTAACTTTATTAATTTCTAGAAGTATTGTTGAAAATGGAGCAGGAACAGGATGAACAGTTTACCCCCCTCTTTCCTCTAATATTGCCCATAGAGGATCTTCTGTTGATTTAGCTATTTTTTCTCTACATCTTGCAGGAATTTCCTCCATCCTCGGAGCAATTAACTTTATTACAACAATTATCAATATACGAATTAATAATATATCATTTGATCAAATACCTTTATTTGTATGAGCAGTAGGAATTACTGCTTTATTATTATTATTATCATTACCGGTTTTAGCTGGTGCAATTACTATATTATTAACTGATCGAAATTTAAATACCTCTTTTTTTGACCCTGCTGGCGGAGGAGACCCAATTCTTTACCAACATTTATTT
>MABUT079-10|HQ990394|NIBGE_BUT-00079|Colias_erate|COI-5P
AACTTTATATTTTATTTTTGGAGTATGAGCAGGAATAATTGGAACTTCTTTAAGTTTAATAATTCGTACAGAATTAGGTAACCCTGGGTCACTAATTGGAGATGATCAAATTTATAATACTATTGTTACAGCTCATGCTTTTATTATAATTTTTTTTATAGTTATACCAATTATAATTGGAGGATTTGGTAATTGATTAATTCCATTAATATTAGGAGCCCCTGATATAGCTTTCCCACGTATAAATAATATAAGATTTTGATTATTACCCCCATCATTAACTTTATTAATTTCTAGAAGTATTGTTGAAAATGGAGCAGGAACAGGATGAACAGTTTACCCCCCTCTTTCCTCTAATATTGCCCATAGAGGATCTTCTGTTGATTTAGCTATTTTTTCTCTACATCTTGCAGGAATTTCCTCCATCCTCGGAGCAATTAACTTTATTACAACAATTATCAATATACGAATTAATAATATATCATTTGATCAAATACCTTTATTTGTATGAGCAGTAGGAATTACTGCTTTATTATTATTATTATCATTACCGGTTTTAGCTGGTGCAATTACTATATTATTAACTGATCGAAATTTAAATACCTCTTTTTTTGACCCTGCTGGCGGAGGAGACCCAATTCTTTACCAACATTTATTT
>MABUT016-10|HQ990336|NIBGE_BUT-00016|Colias_fieldii|COI-5P
AACTTTATATTTTATTTTTGGTGTGTGGGCAGGAATAATTGGAACTTCTTTAAGTTTATTAATTCGTACAGAATTAGGTAACCCTGGGTCACTAATTGGAGATGATCAAATTTATAATACTATTGTTACAGCTCATGCCTTTATTATAATTTTTTTTATAGTTATGCCAATTATAATCGGAGGATTTGGTAATTGACTAATCCCCTTAATATTAGGAGCACCTGATATAGCTTTTCCACGTATAAATAATATAAGATTTTGATTACTACCCCCATCATTAACTTTATTAATTTCTAGAAGTATTGTTGAAAATGGAGCAGGAACAGGATGAACAGTTTACCCCCCTCTTTCCTCTAACATTGCCCATAGAGGATCTTCTGTTGATTTAGCTATTTTTTCTCTTCATCTTGCAGGTATCTCCTCTATCCTCGGAGCAATTAATTTTATTACAACAATTATCAATATACGAATTAATAATATATCATTTGATCAAATACCTTTATTTGTGTGGGCAGTAGGAATTACTGCTTTACTATTATTATTATCATTGCCAGTTTTAGCTGGTGCAATTACTATATTATTAACTGATCGAAATTTAAATACCTCTTTTTTTGATCCTGCTGGAGGAGGAGATCCAATTCTTTATCAACATTTATTT
>MABUT033-10|HQ990351|NIBGE_BUT-00033|Colias_fieldii|COI-5P
AACTTTATATTTTATTTTTGGTGTGTGGGCAGGAATAATTGGAACTTCTTTAAGTTTATTAATTCGTACAGAATTAGGTAACCCTGGGTCACTAATTGGAGATGATCAAATTTATAATACTATTGTTACAGCTCATGCCTTTATTATAATTTTTTTTATAGTTATGCCAATTATAATCGGAGGATTTGGTAATTGACTAATCCCCTTAATATTAGGAGCACCTGATATAGCTTTTCCACGTATAAATAATATAAGATTTTGATTACTACCCCCATCATTAACTTTATTAATTTCTAGAAGTATTGTTGAAAATGGAGCAGGAACAGGATGAACAGTTTACCCCCCTCTTTCCTCTAACATTGCCCATAGAGGATCTTCTGTTGATTTAGCTATTTTTTCTCTTCATCTTGCAGGTATCTCCTCTATCCTCGGAGCAATTAATTTTATTACAACAATTATCAATATACGAATTAATAATATATCATTTGATCAAATACCTTTATTTGTGTGGGCAGTAGGAATTACTGCTTTACTATTATTATTATCATTGCCAGTTTTAGCTGGTGCAATTACTATATTATTAACTGATCGAAATTTAAATACCTCTTTTTTTGATCCTGCTGGAGGAGGAGATCCAATTCTTTATCAACATTTATTT
>MABUT034-10|HQ990352|NIBGE_BUT-00034|Colias_fieldii|COI-5P
AACTTTATATTTTATTTTTGGTGTGTGGGCAGGAATAATTGGAACTTCTTTAAGTTTATTAATTCGTACAGAATTAGGTAACCCTGGGTCACTAATTGGAGATGATCAAATTTATAATACTATTGTTACAGCTCATGCCTTTATTATAATTTTTTTTATAGTTATGCCAATTATAATCGGAGGATTTGGTAATTGACTAATCCCCTTAATATTAGGAGCACCTGATATAGCTTTTCCACGTATAAATAATATAAGATTTTGATTACTACCCCCATCATTAACTTTATTAATTTCTAGAAGTATTGTTGAAAATGGAGCAGGAACAGGATGAACAGTTTACCCCCCTCTTTCCTCTAACATTGCCCATAGAGGATCTTCTGTTGATTTAGCTATTTTTTCTCTTCATCTTGCAGGTATCTCCTCTATCCTCGGAGCAATTAATTTTATTACAACAATTATTAATATACGAATTAATAATATATCATTTGATCAAATACCTTTATTTGTGTGGGCAGTAGGAATTACTGCTTTACTATTATTATTATCATTGCCAGTTTTAGCTGGTGCAATTACTATATTATTAACTGATCGAAATTTAAATACCTCTTTTTTTGATCCTGCTGGAGGAGGAGATCCAATTCTTTATCAACATTTATTT
>MABUT032-10|HQ990350|NIBGE_BUT-00032|Colias_fieldii|COI-5P
AACTTTATATTTTATTTTTGGTGTGTGGGCAGGAATAATTGGAACTTCTTTAAGTTTATTAATTCGTACAGAATTAGGTAACCCTGGGTCACTAATTGGAGATGATCAAATTTATAATACTATTGTTACAGCTCATGCCTTTATTATAATTTTTTTTATAGTTATGCCAATTATAATCGGAGGATTTGGTAATTGACTAATCCCCTTAATATTAGGAGCACCTGATATAGCTTTTCCACGTATAAATAATATAAGATTTTGATTACTACCCCCATCATTAACTTTATTAATTTCTAGAAGTATTGTTGAAAATGGAGCAGGAACAGGATGAACAGTTTACCCCCCTCTTTCCTCTAACATTGCCCATAGAGGATCTTCTGTTGATTTAGCTATTTTTTCTCTTCATCTTGCAGGTATCTCCTCTATCCTCGGAGCAATTAATTTTATTACAACAATTATCAATATACGAATTAATAATATATCATTTGATCAAATACCTTTATTTGTGTGGGCAGTAGGAATTACTGCTTTACTATTATTATTATCATTGCCAGTTTTAGCTGGTGCAATTACTATATTATTAACTGATCGAAATTTAAATACCTCTTTTTTTGATCCTGCTGGAGGAGGAGATCCAATTCTTTATCAACATTTATTT
>MABUT031-10|HQ990349|NIBGE_BUT-00031|Colias_fieldii|COI-5P
AACTTTATATTTTATTTTTGGTGTGTGGGCAGGAATAATTGGAACTTCTTTAAGTTTATTAATTCGTACAGAATTAGGTAACCCTGGGTCACTAATTGGAGATGATCAAATTTATAATACTATTGTTACAGCTCATGCCTTTATTATAATTTTTTTTATAGTTATGCCAATTATAATCGGAGGATTTGGTAATTGACTAATCCCCTTAATATTAGGAGCACCTGATATAGCTTTTCCACGTATAAATAATATAAGATTTTGATTACTACCCCCATCATTAACTTTATTAATTTCTAGAAGTATTGTTGAAAATGGAGCAGGAACAGGATGAACAGTTTACCCCCCTCTTTCCTCTAACATTGCCCATAGAGGATCTTCTGTTGATTTAGCTATTTTTTCTCTTCATCTTGCAGGTATCTCCTCTATCCTCGGAGCAATTAATTTTATTACAACAATTATCAATATACGAATTAATAATATATCATTTGATCAAATACCTTTATTTGTGTGGGCAGTAGGAATTACTGCTTTACTATTATTATTATCATTACCAGTTTTAGCTGGTGCAATTACTATATTATTAACTGATCGAAATTTAAATACCTCTTTTTTTGATCCTGCTGGAGGAGGAGATCCAATTCTTTATCAACATTTATTT
>MABUT030-10|HQ990348|NIBGE_BUT-00030|Colias_fieldii|COI-5P
AACTTTATATTTTATTTTTGGTGTGTGGGCAGGAATAATTGGAACTTCTTTAAGTTTATTAATTCGTACAGAATTAGGTAACCCTGGGTCACTAATTGGAGATGATCAAATTTATAATACTATTGTTACAGCTCATGCCTTTATTATAATTTTTTTTATAGTTATGCCAATTATAATCGGAGGATTTGGTAATTGACTAATTCCCTTAATATTAGGAGCACCTGATATAGCTTTTCCACGTATAAATAATATAAGATTTTGATTACTACCCCCATCATTAACTTTATTAATTTCTAGAAGTATTGTTGAAAATGGAGCAGGAACAGGATGAACAGTTTACCCCCCTCTTTCCTCTAACATTGCCCATAGAGGATCTTCTGTTGATTTAGCTATTTTTTCTCTTCATCTTGCAGGTATCTCCTCTATCCTCGGAGCAATTAATTTTATTACAACAATTATCAATATACGAATTAATAATATATCATTTGATCAAATACCTTTATTTGTGTGGGCAGTAGGAATTACTGCTTTACTATTATTATTATCATTGCCAGTTTTAGCTGGTGCAATTACTATATTATTAACTGATCGAAATTTAAATACCTCTTTTTTTGATCCTGCTGGAGGAGGAGATCCAATTCTTTATCAACATTTATTT
>MABUT019-10|HQ990339|NIBGE_BUT-00019|Colias_fieldii|COI-5P
AACTTTATATTTTATTTTTGGTGTGTGGGCAGGAATAATTGGAACTTCTTTAAGTTTATTAATTCGTACAGAATTAGGTAACCCTGGGTCACTAATTGGAGATGATCAAATTTATAATACTATTGTTACAGCTCATGCCTTTATTATAATTTTTTTTATAGTTATGCCAATTATAATCGGAGGATTTGGTAATTGACTAATCCCCTTAATATTAGGAGCACCTGATATAGCTTTTCCACGTATAAATAATATAAGATTTTGATTACTACCCCCATCATTAACTTTATTAATTTCTAGAAGTATTGTTGAAAATGGAGCAGGAACAGGATGAACAGTTTACCCCCCTCTTTCCTCTAACATTGCCCATAGAGGATCTTCTGTTGATTTAGCTATTTTTTCTCTTCATCTTGCAGGTATCTCCTCTATCCTCGGAGCAATTAATTTTATTACAACAATTATTAATATACGAATTAATAATATATCATTTGATCAAATACCTTTATTTGTGTGGGCAGTAGGAATTACTGCTTTACTATTATTATTATCATTGCCAGTTTTAGCTGGTGCAATTACTATATTATTAACTGATCGAAATTTAAATACCTCTTTTTTTGATCCTGCTGGAGGAGGAGATCCAATTCTTTATCAACATTTATTT
>MABUT191-10|KC158355|NIBGE_BUT-00191|Colias_fieldii|COI-5P
AACTTTATATTTTATTTTTGGTGTGTGGGCAGGAATAATTGGAACTTCTTTAAGTTTATTAATTCGTACAGAATTAGGTAACCCTGGGTCACTAATTGGAGATGATCAAATTTATAATACTATTGTTACAGCTCATGCCTTTATTATAATTTTTTTTATAGTTATGCCAATTATAATCGGAGGATTTGGTAATTGACTAATCCCCTTAATATTAGGAGCACCTGATATAGCTTTTCCACGTATAAATAATATAAGATTTTGATTACTACCCCCATCATTAACTTTATTAATTTCTAGAAGTATTGTTGAAAATGGAGCAGGAACAGGATGAACAGTTTACCCCCCTCTTTCCTCTAACATTGCCCATAGAGGATCTTCTGTTGATTTAGCTATTTTTTCTCTTCATCTTGCAGGTATCTCCTCTATCCTCGGAGCAATTAATTTTATTACAACAATTATCAATATACGAATTAATAATATATCATTTGATCAAATACCTTTATTTGTGTGGGCAGTAGGAATTACTGCTTTACTATTATTATTATCATTGCCAGTTTTAGCTGGTGCAATTACTATATTATTAACTGATCGAAATTTAAATACCTCTTTTTTTGATCCTGCTGGAGGAGGAGATCCAATTCTTTATCAACATTTATTT
>MABUT017-10|HQ990337|NIBGE_BUT-00017|Colias_fieldii|COI-5P
AACTTTATATTTTATTTTTGGTGTGTGGGCAGGAATAATTGGAACTTCTTTAAGTTTATTAATTCGTACAGAATTAGGTAACCCTGGGTCACTAATTGGAGATGATCAAATTTATAATACTATTGTTACAGCTCATGCCTTTATTATAATTTTTTTTATAGTTATGCCAATTATAATCGGAGGATTTGGTAATTGACTAATCCCCTTAATATTAGGAGCACCTGATATAGCTTTTCCACGTATAAATAATATAAGATTTTGATTACTACCCCCATCATTAACTTTATTAATTTCTAGAAGTATTGTTGAAAATGGAGCAGGAACAGGATGAACAGTTTACCCCCCTCTTTCCTCTAACATTGCCCATAGAGGATCTTCTGTTGACTTAGCTATTTTTTCTCTTCATCTTGCAGGTATCTCCTCTATCCTCGGAGCAATTAATTTTATTACAACAATTATCAATATACGAATTAATAATATATCATTTGATCAAATACCTTTATTTGTGTGGGCAGTAGGAATTACTGCTTTACTGTTATTATTATCATTGCCAGTTTTAGCTGGTGCAATTACTATATTATTAACTGATCGAAATTTAAATACCTCTTTTTTTGACCCTGCTGGAGGAGGAGATCCAATTCTTTATCAACATTTATTT
>MABUT018-10|HQ990338|NIBGE_BUT-00018|Colias_fieldii|COI-5P
AACTTTATATTTTATTTTTGGTGTGTGGGCAGGAATAATTGGAACTTCTTTAAGTTTATTAATTCGTACAGAATTAGGTAACCCTGGGTCACTAATTGGAGATGATCAAATTTATAATACTATTGTTACAGCTCATGCCTTTATTATAATTTTTTTTATAGTTATGCCAATTATAATCGGAGGATTTGGTAATTGACTAATCCCCTTAATATTAGGAGCACCTGATATAGCTTTTCCACGTATAAATAATATAAGATTTTGATTACTACCCCCATCATTAACTTTATTAATTTCTAGAAGTATTGTTGAAAATGGAGCAGGAACAGGATGAACAGTTTACCCCCCTCTTTCCTCTAACATTGCCCATAGAGGATCTTCTGTTGATTTAGCTATTTTTTCTCTTCATCTTGCAGGTATCTCCTCTATCCTCGGAGCAATTAATTTTATTACAACAATTATTAATATACGAATTAATAATATATCATTTGATCAAATACCTTTATTTGTGTGGGCAGTAGGAATTACTGCTTTACTATTATTATTATCATTGCCAGTTTTAGCTGGTGCAATTACTATATTATTAACTGATCGAAATTTAAATACCTCTTTTTTTGATCCTGCTGGAGGAGGAGATCCAATTCTTTATCAACATTTATTT
>MABUT311-12|KC158356|NIBGE_BUT-00311|Colias_fieldii|COI-5P
AACTTTATATTTTATTTTTGGTGTGTGGGCAGGAATAATTGGAACTTCTTTAAGTTTATTAATTCGTACAGAATTAGGTAACCCTGGGTCACTAATTGGAGATGATCAAATTTATAATACTATTGTTACAGCTCATGCCTTTATTATAATTTTTTTTATAGTTATGCCAATTATAATCGGAGGATTTGGTAATTGACTAATCCCCTTAATATTAGGAGCACCTGATATAGCTTTTCCACGTATAAATAATATAAGATTTTGATTACTACCCCCATCATTAACTTTATTAATTTCTAGAAGTATTGTTGAAAATGGAGCAGGAACAGGATGAACAGTTTACCCCCCTCTTTCCTCTAACATTGCCCATAGAGGATCTTCTGTTGACTTAGCTATTTTTTCTCTTCATCTTGCAGGTATCTCCTCTATCCTCGGAGCAATTAATTTTATTACAACAATTATCAATATACGAATTAATAATATATCATTTGATCAAATACCTTTATTTGTGTGGGCAGTAGGAATTACTGCTTTACTGTTATTATTATCATTGCCAGTTTTAGCTGGTGCAATTACTATATTATTAACTGATCGAAATTTAAATACCTCTTTTTTTGACCCTGCTGGAGGAGGAGATCCAATTCTTTATCAACATTTATTT
>MABUT228-11|KC158358|NIBGE_BUT-00228|Colias_fieldii|COI-5P
AACTTTATATTTTATTTTTGGTGTGTGGGCAGGAATAATTGGAACTTCTTTAAGTTTATTAATTCGTACAGAATTAGGTAACCCTGGGTCACTAATTGGAGATGATCAAATTTATAATACTATTGTTACAGCTCATGCCTTTATTATAATTTTTTTTATAGTTATGCCAATTATAATCGGAGGATTTGGTAATTGACTAATCCCCTTAATATTAGGAGCACCTGATATAGCTTTTCCACGTATAAATAATATAAGATTTTGATTACTACCCCCATCATTAACTTTATTAATTTCTAGAAGTATTGTTGAAAATGGAGCAGGAACAGGATGAACAGTTTACCCCCCTCTTTCCTCTAACATTGCCCATAGAGGATCTTCTGTTGATTTAGCTATTTTTTCTCTTCATCTTGCAGGTATCTCCTCTATCCTCGGAGCAATTAATTTTATTACAACAATTATTAATATACGAATTAATAATATATCATTTGATCAAATACCTTTATTTGTGTGGGCAGTAGGAATTACTGCTTTACTATTATTATTATCATTGCCAGTTTTAGCTGGTGCAATTACTATATTATTAACTGATCGAAATTTAAATACCTCTTTTTTTGATCCTGCTGGAGGAGGAGATCCAATTCTTTATCAACATTTATTT
>MABUT227-11|KC158357|NIBGE_BUT-00227|Colias_fieldii|COI-5P
AACTTTATATTTTATTTTTGGTGTGTGGGCAGGAATAATTGGAACTTCTTTAAGTTTATTAATTCGTACAGAATTAGGTAACCCTGGGTCACTAATTGGAGATGATCAAATTTATAATACTATTGTTACAGCTCATGCCTTTATTATAATTTTTTTTATAGTTATGCCAATTATAATCGGAGGATTTGGTAATTGACTAATCCCCCTAATATTAGGAGCACCTGATATAGCTTTTCCACGTATAAATAATATAAGATTTTGATTACTACCCCCATCATTAACTTTATTAATTTCTAGAAGTATTGTTGAAAATGGAGCAGGAACAGGATGAACAGTTTACCCCCCTCTTTCCTCTAACATTGCCCATAGAGGATCTTCTGTTGATTTAGCTATTTTTTCTCTTCATCTTGCAGGTATCTCCTCTATCCTCGGAGCAATTAATTTTATTACAACAATTATCAATATACGAATTAATAATATATCATTTGATCAAATACCTTTATTTGTGTGGGCAGTAGGAATTACTGCTTTACTATTATTATTATCATTGCCAGTTTTAGCTGGTGCAATTACTATATTATTAACTGATCGAAATTTAAATACCTCTTTTTTTGATCCTGCTGGAGGAGGAGATCCAATTCTTTATCAACATTTATTT
>MABUT233-11|KC158360|NIBGE_BUT-00233|Colotis_amata|COI-5P
AACATTATATTTTATTTTTGGAATTTGATCAGGAATAGTAGGGACTTCTCTTAGTCTTTTAATTCGAACTGAATTAGGAAACCCAGGATCTTTAATTGGAGATGATCAAATTTATAATACTATTGTAACAGCTCATGCTTTTATTATAATTTTTTTTATAGTAATACCTATTATAATTGGAGGATTTGGTAATTGACTAGTTCCTCTTATACTAGGGGCCCCCGATATAGCTTTCCCTCGAATAAACAACATAAGTTTTTGATTATTACCCCCCTCCTTAACTCTTTTAATTTCAAGTAGAATTGTAGAAAATGGGGCTGGAACAGGATGAACAGTTTATCCCCCACTATCATCCAATATCGCCCATAGAGGATCTTCTGTTGATTTAGCCATTTTTTCCCTTCATTTAGCTGGTATTTCATCAATTTTAGGAGCTATTAATTTTATTACAACTATTATTAATATACGAGTTAATAATATATCTTTTGATCAAATACCTCTTTTCGTTTGAGCAGTAGGTATTACAGCTCTTTTACTTTTACTCTCATTACCTGTATTAGCAGGAGCTATTACTATATTATTAACTGACCGAAACTTAAATACCTCTTTCTTTGACCCAGCTGGAGGGGGAGACCCAATTCTATACCAACACTTATTT
>MABUT349-13|NIBGE_BUT-00349|Colotis_amata|COI-5P
AACATTATATTTTATTTTTGGAATTTGATCAGGAATAGTAGGGACTTCTCTTAGTCTTTTAATTCGAACTGAATTAGGAAACCCAGGATCTTTAATTGGAGATGACCAAATTTATAATACTATTGTAACAGCTCATGCTTTTATTATAATTTTTTTTATAGTAATACCTATTATAATTGGAGGATTTGGTAATTGACTAGTTCCTCTTATACTAGGGGCCCCCGATATAGCTTTCCCTCGAATAAACAACATAAGTTTTTGATTATTACCCCCCTCCTTAACTCTTTTAATTTCAAGTAGAATTGTAGAAAATGGGGCCGGAACAGGATGAACAGTTTATCCCCCACTATCATCCAATATCGCCCATAGAGGATCCTCTGTTGATTTAGCCATTTTTTCCCTTCATTTAGCTGGTATTTCATCAATTTTAGGAGCTATTAATTTTATTACAACTATTATTAATATACGAGTTAATAATATATCTTTTGATCAAATACCTCTTTTCGTTTGAGCAGTAGGTATTACAGCTCTTTTACTTTTACTCTCATTACCTGTATTAGCAGGAGCTATTACTATATTATTAACTGACCGAAACTTAAATACCTCTTTCTTTGATCCAGCTGGAGGGGGAGACCCAATTCTATACCAACACTTATTT
>MABUT368-13|NIBGE_BUT-00368|Colotis_danae|COI-5P
AACATTATATTTTATTTTTGGAATTTGATCAGGAATAGTAGGAACATCTTTAAGTTTATTAATTCGAACTGAACTAGGAAATCCAGGTTCATTAATTGGAGATGATCAAATTTATAATACTATTGTTACCGCTCATGCTTTTATTATAATTTTTTTTATAGTTATACCTATCATAATTGGAGGATTTGGTAATTGACTTGTTCCTTTAATATTAGGAGCCCCCGATATAGCTTTCCCCCGAATAAATAATATAAGCTTTTGACTACTACCCCCTTCTCTTACTTTATTAATTTCAAGCAGAATTGTAGAAAATGGAGCTGGAACAGGATGAACAGTTTACCCCCCTCTTTCATCTAATATTGCCCATGGAGGATCCTCTGTAGATTTAGCTATTTTTTCTTTACATTTAGCTGGTATTTCTTCAATTCTAGGAGCAATTAATTTTATTACAACTATTATTAATATACGAGTTAATAATATATCTTTTGATCAGATACCTTTATTTGTTTGAGCTGTAGGAATTACAGCTTTACTTTTACTACTTTCCCTACCCGTTTTAGCTGGAGCTATTACTATATTATTAACAGATCGTAATCTTAATACTTCTTTCTTTGACCCTGCTGGAGGGGGAGACCCAATTCTTTACCAACATTTATTT
>MABUT036-10|HQ990354|NIBGE_BUT-00036|Colotis_danae|COI-5P
AACATTATATTTTATTTTTGGAATTTGATCAGGAATAGTAGGAACATCTTTAAGTTTATTAATTCGAACTGAACTAGGAAATCCAGGTTCATTAATTGGAGATGATCAAATTTATAATACTATTGTTACCGCTCATGCTTTTATTATAATTTTTTTTATAGTTATACCTATCATAATTGGAGGATTTGGTAATTGACTTGTTCCTTTAATATTAGGAGCCCCCGATATAGCTTTCCCCCGAATAAATAATATAAGCTTTTGACTACTACCCCCTTCTCTTACTTTATTAATTTCAAGCAGAATTGTAGAAAATGGAGCTGGAACAGGATGAACAGTTTACCCCCCTCTTTCATCTAATATTGCCCATGGAGGATCCTCTGTAGATTTAGCTATTTTTTCTTTACATTTAGCTGGTATTTCTTCAATTCTAGGAGCAATTAATTTTATTACAACTATTATTAATATACGAGTTAATAATATATCTTTTGATCAGATACCTTTATTTGTTTGAGCTGTAGGAATTACAGCTTTACTTTTACTACTTTCCCTACCCGTTTTAGCTGGAGCTATTACTATATTATTAACAGATCGTAATCTTAATACTTCTTTCTTTGACCCTGCTGGAGGGGGAGACCCAATTCTTTACCAACATTTATTT
>MABUT035-10|HQ990353|NIBGE_BUT-00035|Colotis_danae|COI-5P
AACATTATATTTTATTTTTGGAATTTGATCAGGAATAGTAGGAACATCTTTAAGTTTATTAATTCGAACTGAACTAGGAAATCCAGGTTCATTAATTGGAGATGATCAAATTTATAATACTATTGTTACCGCTCATGCTTTTATTATAATTTTTTTTATAGTTATACCTATCATAATTGGAGGATTTGGTAATTGACTTGTTCCTTTAATATTGGGAGCCCCCGATATAGCTTTCCCCCGAATAAATAATATAAGCTTTTGACTACTACCCCCTTCTCTTACTTTATTAATTTCAAGCAGAATTGTAGAAAATGGAGCTGGAACAGGATGAACAGTTTACCCCCCTCTTTCATCTAATATTGCCCATGGAGGATCCTCTGTAGATTTAGCTATTTTTTCTTTACATTTAGCTGGTATTTCTTCAATTCTAGGAGCAATTAATTTTATTACAACTATTATTAATATACGAGTTAATAATATATCTTTTGATCAAATACCTTTATTTGTTTGAGCTGTAGGAATTACAGCTTTACTTTTACTACTTTCCCTACCCGTTTTAGCTGGAGCTATTACTATATTATTAACAGATCGTAATCTTAATACTTCTTTCTTTGACCCTGCTGGAGGGGGAGACCCAATTCTTTACCAACATTTATTT
>MABUT354-13|NIBGE_BUT-00354|Colotis_danae|COI-5P
----------------------------TCAGGAATAGTAGGAACATCTTTAAGTTTATTAATTCGAACTGAACTAGGAAATCCAGGTTCATTAATTGGAGATGATCAAATTTATAATACTATTGTTACCGCTCATGCTTTTATTATAATTTTTTTTATAGTTATACCTATCATAATTGGAGGATTTGGTAATTGACTTGTTCCTTTAATATTGGGAGCCCCCGATATAGCTTTCCCCCGAATAAATAATATAAGCTTTTGACTACTACCCCCTTCTCTTACTTTATTAATTTCAAGCAGAATTGTAGAAAATGGAGCTGGAACAGGATGAACAGTTTACCCCCCTCTTTCATCTAATATTGCCCATGGAGGATCCTCTGTAGATTTAGCTATTTTTTCTTTACATTTAGCTGGTATTTCTTCAATTCTAGGAGCAATTAATTTTATTACAACTATTATTAATATACGAGTTAATAATATATCTTTTGATCAAATACCTTTATTTGTTTGAGCTGTAGGAATTACAGCTTTACTTTTACTACTTTCCCTACCCGTTTTAGCTGGAGCTATTACTATATTATTAACAGATCGTAATCTTAATACTTCTTTCTTTGACCCTGCTGGAGGGGGAGACCCAATTCTTTACCAACATTTATTT
>MABUT364-13|NIBGE_BUT-00364|Colotis_danae|COI-5P
AACATTATATTTTATTTTTGGAATTTGATCAGGAATAGTAGGAACATCTTTAAGTTTATTAATTCGAACTGAACTAGGAAATCCAGGTTCATTAATTGGAGATGATCAAATTTATAATACTATTGTTACCGCTCATGCTTTTATTATAATTTTTTTTATGGTTATACCTATCATAATTGGAGGATTTGGTAATTGACTTGTTCCTTTAATATTAGGAGCCCCCGATATAGCTTTCCCCCGAATAAATAATATAAGCTTTTGACTACTACCCCCTTCTCTTACTTTATTAATTTCAAGCAGAATTGTAGAAAATGGAGCCGGAACAGGATGAACAGTTTACCCCCCTCTTTCATCTAATATTGCCCATGGAGGATCCTCTGTAGATTTAGCTATTTTTTCTTTACATTTAGCTGGTATTTCTTCAATTCTAGGAGCAATTAATTTTATTACAACTATTATTAATATACGAGTTAATAATATATCTTTTGATCAGATACCTTTATTTGTTTGAGCTGTAGGAATTACAGCTTTACTTTTACTACTTTCCCTACCCGTTTTAGCTGGAGCTATTACTATATTATTAACAGATCGTAATCTTAATACTTCTTTCTTTGACCCTGCTGGAGGGGGAGACCCAATTCTTTACCAACATTTATTT
>MABUT365-13|NIBGE_BUT-00365|Colotis_danae|COI-5P
AACATTATATTTTATTTTTGGAATTTGATCAGGAATAGTAGGAACATCTTTAAGTTTATTAATTCGAACTGAACTAGGAAATCCAGGTTCATTAATTGGAGATGATCAAATTTATAATACTATTGTTACCGCTCATGCTTTTATTATAATTTTTTTTATAGTTATACCTATCATAATTGGAGGATTTGGTAATTGACTTGTTCCTTTAATATTAGGAGCCCCCGATATAGCTTTCCCCCGAATAAATAATATAAGCTTTTGACTACTACCCCCTTCTCTTACTTTATTAATTTCAAGCAGAATTGTAGAAAATGGAGCTGGAACAGGATGAACAGTTTACCCCCCTCTTTCATCTAATATTGCCCATGGAGGATCCTCTGTAGATTTAGCTATTTTTTCTTTACATTTAGCTGGTATTTCTTCAATTCTAGGAGCAATTAATTTTATTACAACTATTATTAATATACGAGTTAATAATATATCTTTTGATCAGATACCTTTATTTGTTTGAGCTGTAGGAATTACAGCTTTACTTTTACTACTTTCCCTACCCGTTTTAGCTGGAGCTATTACTATATTATTAACAGATCGTAATCTTAATACTTCTTTCTTTGACCCTGCTGGAGGGGGAGACCCAATTCTTTACCAACATTTATTT
>MABUT366-13|NIBGE_BUT-00366|Colotis_danae|COI-5P
AACATTATATTTTATTTTTGGAATTTGATCAGGAATAGTAGGAACATCTTTAAGTTTATTAATTCGAACTGAACTAGGAAATCCAGGTTCATTAATTGGAGATGATCAAATTTATAATACTATTGTTACCGCTCATGCTTTTATTATAATTTTTTTTATAGTTATACCTATCATAATTGGAGGATTTGGTAATTGACTTGTTCCTTTAATATTAGGAGCCCCCGATATAGCTTTCCCCCGAATAAATAATATAAGCTTTTGACTACTACCCCCTTCTCTTACTTTATTAATTTCAAGCAGAATTGTAGAAAATGGAGCTGGAACAGGATGAACAGTTTACCCCCCTCTTTCATCTAATATTGCCCATGGAGGATCCTCTGTAGATTTAGCTATTTTTTCTTTACATTTAGCTGGTATTTCTTCAATTCTAGGAGCAATTAATTTTATTACAACTATTATTAATATACGAGTTAATAATATATCTTTTGATCAGATACCTTTATTTGTTTGAGCTGTAGGAATTACAGCTTTACTTTTACTACTTTCCCTACCCGTTTTAGCTGGAGCTATTACTATATTATTAACAGATCGTAATCTTAATACTTCTTTCTTTGACCCTGCTGGAGGGGGAGACCCAATTCTTTACCAACATTTATTT
>MABUT367-13|NIBGE_BUT-00367|Colotis_danae|COI-5P
AACATTATATTTTATTTTTGGAATTTGATCAGGAATAGTAGGAACATCTTTAAGTTTATTAATTCGAACTGAACTAGGAAATCCAGGTTCATTAATTGGAGATGATCAAATTTATAATACTATTGTTACCGCTCATGCTTTTATTATAATTTTTTTTATAGTTATACCTATCATAATTGGAGGATTTGGTAATTGACTTGTTCCTTTAATATTAGGAGCCCCCGATATAGCTTTCCCCCGAATAAATAATATAAGCTTTTGACTACTACCCCCTTCTCTTACTTTATTAATTTCAAGCAGAATTGTAGAAAATGGAGCTGGAACAGGATGAACAGTTTACCCCCCTCTTTCATCTAATATTGCCCATGGAGGATCCTCTGTAGATTTAGCTATTTTTTCTTTACATTTAGCTGGTATTTCTTCAATTCTAGGAGCAATTAATTTTATTACAACTATTATTAATATACGAGTTAATAATATATCTTTTGATCAGATACCTTTATTTGTTTGAGCTGTAGGAATTACAGCTTTACTTTTACTACTTTCCCTACCCGTTTTAGCTGGAGCTATTACTATATTATTAACAGATCGTAATCTTAATACTTCTTTCTTTGACCCTGCTGGAGGGGGAGACCCAATTCTTTACCAACATTTATTT
>MABUT369-13|NIBGE_BUT-00369|Colotis_danae|COI-5P
AACATTATATTTTATTTTTGGAATTTGATCAGGAATAGTAGGAACATCTTTAAGTTTATTAATTCGAACTGAACTAGGAAATCCAGGTTCATTAATTGGAGATGATCAAATTTATAATACTATTGTTACCGCTCATGCTTTTATTATAATTTTTTTTATAGTTATACCTATCATAATTGGAGGATTTGGTAATTGACTTGTTCCTTTAATATTAGGAGCCCCCGATATAGCTTTCCCCCGAATAAATAATATAAGCTTTTGACTACTACCCCCTTCTCTTACTTTATTAATTTCAAGCAGAATTGTAGAAAATGGAGCTGGAACAGGATGAACAGTTTACCCCCCTCTTTCATCTAATATTGCCCATGGAGGATCCTCTGTAGATTTAGCTATTTTTTCTTTACATTTAGCTGGTATTTCTTCAATTCTAGGAGCAATTAATTTTATTACAACTATTATTAATATACGAGTTAATAATATATCTTTTGATCAGATACCTTTATTTGTTTGAGCTGTAGGAATTACAGCTTTACTTTTACTACTTTCCCTACCCGTTTTAGCTGGAGCTATTACTATATTATTAACAGATCGTAATCTTAATACTTCTTTCTTTGACCCTGCTGGAGGGGGAGACCC----------------------
>MABUT355-13|NIBGE_BUT-00355|Colotis_etrida|COI-5P
TACATTATATTTTATTTTTGGTATTTGATCAGGCATAGTAGGAACATCTTTAAGTTTATTAATTCGAACTGAATTAGGTAATCCAGGATCTTTAATTGGTGATGATCAAATTTATAATACAATTGTAACAGCTCATGCTTTTATTATAATTTTTTTTATAGTTATACCTATTATAATTGGAGGATTTGGTAATTGATTAGTCCCTCTAATATTAGGAGCTCCTGATATAGCATTCCCTCGAATAAATAATATAAGATTTTGACTTTTGCCTCCTTCACTAACTCTTTTAATTTCGAGAAGAATTGTTGAAAATGGAGCAGGAACTGGATGAACAGTGTACCCCCCACTTTCATCTAATATTGCTCATAGAGGTTCTTCTGTAGATTTAGCTATTTTTTCATTACATTTAGCTGGTATTTCTTCTATTCTAGGAGCAATTAATTTTATTACAACAATTATTAATATACGAGTTAATAATATATCATTTGACCAAATACCTTTATTTGTTTGAGCTGTTGGTATTACTGCCCTTCTTTTATTACTTTCATTGCCTGTTTTAGCTGGAGCTATTACTATATTATTAACAGACCGAAATTTAAATACCTCATTTTTTGACCCAGCAGGAGGAGGAGACCCAATTTTATACCAACATTTATTC
>MABUT351-13|NIBGE_BUT-00351|Colotis_etrida|COI-5P
TACATTATATTTTATTTTTGGTATTTGATCAGGCATAGTAGGAACATCTTTAAGTTTATTAATTCGAACTGAATTAGGTAATCCAGGATCTTTAATTGGTGATGATCAAATTTATAATACAATTGTAACAGCTCATGCTTTTATTATAATTTTTTTTATAGTTATACCTATTATAATTGGAGGATTTGGTAATTGATTAGTCCCTCTAATATTAGGAGCTCCTGATATAGCATTCCCTCGAATAAATAATATAAGATTTTGACTTTTGCCTCCTTCACTAACTCTTTTAATTTCGAGAAGAATTGTTGAAAATGGAGCAGGAACTGGATGAACAGTGTACCCCCCACTTTCATCTAATATTGCTCATAGAGGTTCTTCTGTAGATTTAGCTATTTTTTCATTACATTTAGCTGGTATTTCTTCTATTCTAGGAGCAATTAATTTTATTACAACAATTATTAATATACGAGTTAATAATATATCATTTGACCAAATACCTTTATTTGTTTGAGCTGTTGGTATTACTGCCCTTCTTTTATTACTTTCATTACCTGTTTTAGCTGGAGCTATTACTATATTATTAACAGACCGAAATTTAAATACCTCATTTTTTGACCCAGCAGGAGGAGGAGACCCAATTTTATACCAACATTTATTC
>MABUT350-13|NIBGE_BUT-00350|Colotis_etrida|COI-5P
TACATTATATTTTATTTTTGGTATTTGATCAGGCATAGTAGGAACATCTTTAAGTTTATTAATTCGAACTGAATTAGGTAACCCAGGATCTTTAATTGGTGATGATCAAATTTATAATACAATTGTAACAGCTCATGCTTTTATTATAATTTTTTTTATAGTTATACCTATTATAATTGGAGGATTTGGTAATTGATTAGTCCCTCTAATATTAGGAGCTCCTGATATAGCATTCCCTCGAATAAATAATATAAGATTTTGACTTTTGCCTCCTTCACTAACTCTTTTAATTTCGAGAAGAATTGTTGAAAATGGAGCAGGAACTGGATGAACAGTGTACCCCCCACTTTCATCTAATATTGCTCATAGAGGTTCTTCTGTAGATTTAGCTATTTTTTCATTACATTTAGCTGGTATTTCTTCTATTCTAGGAGCAATTAATTTTATTACAACAATTATTAATATACGAGTTAATAATATATCATTTGATCAAATACCTTTATTTGTTTGAGCTGTTGGTATTACTGCCCTTCTTTTATTACTTTCATTGCCTGTTTTAGCTGGAGCTATTACTATATTATTAACAGACCGAAATTTAAATACCTCATTTTTTGACCCAGCAGGAGGAGGAGACCCAATTTTATACCAACATTTATTC
>MABUT353-13|NIBGE_BUT-00353|Colotis_etrida|COI-5P
TACATTATATTTTATTTTTGGTATTTGATCAGGCATAGTAGGAACATCTTTAAGTTTATTAATTCGAACTGAATTAGGTAATCCAGGATCTTTAATTGGTGATGATCAAATTTATAATACAATTGTAACAGCTCATGCTTTTATTATAATTTTTTTTATAGTTATACCTATTATAATTGGAGGATTTGGTAATTGATTAGTCCCTCTAATATTAGGAGCTCCTGATATAGCATTCCCTCGAATAAATAATATAAGATTTTGACTTTTGCCTCCTTCACTAACTCTTTTAATTTCGAGAAGAATTGTTGAAAATGGAGCAGGAACTGGATGAACAGTGTACCCCCCACTTTCATCTAATATTGCTCATAGAGGTTCTTCTGTAGATTTAGCTATTTTTTCATTACATTTAGCTGGTATTTCTTCTATTCTAGGAGCAATTAATTTTATTACAACAATTATTAATATACGAGTTAATAATATATCATTTGACCAAATACCTTTATTTGTTTGAGCTGTTGGTATTACTGCCCTTCTTTTATTACTTTCATTGCCTGTTTTAGCTGGAGCTATTACTATATTATTAACAGACCGAAATTTAAATACCTCATTTTTTGACCCAGCAGGAGGAGGAGACCCAATTTTATACCAACATTTATTC
>MABUT352-13|NIBGE_BUT-00352|Colotis_etrida|COI-5P
TACATTATATTTTATTTTTGGTATTTGATCAGGCATAGTAGGAACATCTTTAAGTTTATTAATTCGAACTGAATTAGGTAATCCAGGATCTTTAATTGGTGATGATCAAATTTATAATACAATTGTAACAGCTCATGCTTTTATTATAATTTTTTTTATAGTTATACCTATTATAATTGGAGGATTTGGTAATTGATTAGTCCCTCTAATATTAGGAGCTCCTGATATAGCATTCCCTCGAATAAATAATATAAGATTTTGACTTTTGCCTCCTTCACTAACTCTTTTAATTTCGAGAAGAATTGTTGAAAATGGAGCAGGAACTGGATGAACAGTGTACCCCCCACTTTCATCTAATATTGCTCATAGAGGTTCTTCTGTAGATTTAGCTATTTTTTCATTACATTTAGCTGGTATTTCTTCTATTCTAGGAGCAATTAATTTTATTACAACAATTATTAATATACGAGTTAATAATATATCATTTGACCAAATACCTTTATTTGTTTGAGCTGTTGGTATTACTGCCCTTCTTTTATTACTTTCATTGCCTGTTTTAGCTGGAGCTATTACTATATTATTAACAGACCGAAATTTAAATACCTCATTTTTTGACCCAGCAGGAGGAGGAGACCCAATTTTATACCAACATTTATTC
>MAIMB179-09|GU681850|NIBGE_IMB-00179|Colotis_etrida|COI-5P
------------------------------------------AACATCTTTAAGTTTATTAATTCGAACTGAATTAGGTAATCCAGGATCTTTAATTGGTGATGATCAAATTTATAATACAATTGTAACAGCTCATGCTTTTATTATAATTTTTTTTATAGTTATACCTATTATAATTGGAGGATTTGGTAATTGATTAGTCCCTCTAATATTAGGAGCTCCTGATATAGCATTCCCTCGAATAAATAATATAAGATTTTGACTTTTGCCTCCTTCACTAACTCTTTTAATTTCGAGAAGAATTGTTGAAAATGGAGCAGGAACTGGATGAACAGTGTACCCCCCACTTTCATCTAATATTGCTCATAGAGGTTCTTCTGTAGATTTAGCTATTTTTTCATTACATTTAGCTGGTATTTCTTCTATTCTAGGAGCAATTAATTTTATTACAACAATTATTAATATACGAGTTAATAATATATCATTTGACCAAATACCTTTATTTGTTTGAGCTGTTGGTATTACTGCCCTTCTTTTATTACTTTCATTACCTGTTTTAGCTGGAGCTATTACTATATTATTAACAGACCGAAATTTAAATACCTCATTTTT----------------------------------------------
>MABUT114-10|HQ990427|NIBGE_BUT-00114|Colotis_vestalis|COI-5P
AACATTATATTTTATTTTTGGAATTTGATCAGGTATAGTAGGTACATCTCTTAGTCTTTTAATTCGAACTGAATTAGGAAACCCAGGATCTTTAATTGGAGATGATCAAATTTATAATACTATTGTTACAGCTCATGCTTTTATTATAATTTTTTTCATAGTAATACCTATTATAATTGGAGGATTTGGTAATTGATTAGTCCCTTTAATATTAGGAGCCCCTGATATAGCATTCCCCCGAATAAATAATATAAGTTTTTGACTATTACCCCCCTCCTTAACTCTTTTAATTTCAAGTAGAATTGTGGAAAATGGAGCTGGAACAGGATGAACGGTTTACCCCCCCTTATCATCTAATATCGCTCATAGAGGATCTTCTGTTGATTTAGCTATTTTTTCCCTACATTTAGCAGGTATTTCATCAATTTTAGGAGCTATTAATTTTATTACTACTATTATTAATATACGAGTTAATAATATATCTTTTGATCAAATACCTCTTTTCGTTTGAGCTGTTGGTATTACAGCACTTTTATTATTACTTTCATTACCTGTTTTAGCTGGAGCTATTACTATATTATTAACTGATCGTAATTTAAATACTTCATTTTTTGATCCTGCTGGAGGAGGAGATCCTATTCTTTATCAACATTTATTT
>MABUT011-10|HQ990331|NIBGE_BUT-00011|Colotis_vestalis|COI-5P
AACATTATATTTTATTTTTGGAATTTGATCAGGTATAGTAGGTACATCTCTTAGTCTTTTAATTCGAACTGAATTAGGAAATCCAGGATCTTTAATTGGAGATGATCAAATTTATAATACTATTGTTACAGCTCATGCTTTTATTATAATTTTTTTCATAGTGATACCTATTATAATTGGAGGATTTGGTAATTGATTAGTCCCTTTAATATTAGGAGCCCCTGATATAGCATTCCCCCGAATAAATAATATAAGTTTTTGACTATTACCCCCCTCCTTAACTCTTTTAATTTCAAGTAGAATTGTGGAAAATGGAGCTGGAACAGGATGAACGGTTTACCCCCCCTTATCATCTAATATCGCTCATAGAGGATCTTCTGTTGATTTAGCTATTTTTTCCCTACATTTAGCAGGTATTTCATCAATTTTAGGAGCTATTAATTTTATTACTACTATTATTAATATACGAGTTAATAATATATCTTTTGATCAAATACCTCTTTTCGTTTGAGCTGTTGGTATTACAGCACTTTTATTATTACTCTCATTACCTGTTTTAGCTGGAGCTATTACTATATTATTAACTGATCGTAATTTAAATACTTCATTTTTTGATCCTGCCGGAGGAGGAGATCCTATTCTTTATCAACATTTATTT
>MABUT015-10|HQ990335|NIBGE_BUT-00015|Colotis_vestalis|COI-5P
AACATTATATTTTATTTTTGGAATTTGATCAGGTATAGTAGGTACATCTCTTAGTCTTTTAATTCGAACTGAATTAGGAAATCCAGGATCTTTAATTGGAGATGATCAAATTTATAATACTATTGTTACAGCTCATGCTTTTATTATAATTTTTTTCATAGTGATACCTATTATAATTGGAGGATTTGGTAATTGATTAGTCCCTTTAATATTAGGAGCCCCTGATATAGCATTCCCCCGAATAAATAATATAAGTTTTTGACTATTACCCCCCTCCTTAACTCTTTTAATTTCAAGTAGAATTGTGGAAAATGGAGCTGGAACAGGATGAACGGTTTACCCCCCCTTATCATCTAATATCGCTCATAGAGGATCTTCTGTTGATTTAGCTATTTTTTCCCTACATTTAGCGGGTATTTCATCAATTTTAGGAGCTATTAATTTTATTACTACTATTATTAATATACGAGTTAATAATATATCTTTTGATCAAATACCTCTTTTCGTTTGAGCTGTTGGTATTACAGCACTTTTATTATTACTCTCATTACCTGTTTTAGCTGGAGCTATTACTATATTATTAACTGATCGTAATTTAAATACTTCATTTTTTGATCCTGCCGGAGGAGGAGATCCTATTCTTTATCAACATTTATTT
>MABUT012-10|HQ990332|NIBGE_BUT-00012|Colotis_vestalis|COI-5P
AACATTATATTTTATTTTTGGAATTTGATCAGGTATAGTAGGTACATCTCTTAGTCTTTTAATTCGAACTGAATTAGGAAATCCAGGATCTTTAATTGGAGATGATCAAATTTATAATACTATTGTTACAGCTCATGCTTTTATTATAATTTTTTTCATAGTAATACCTATTATAATTGGAGGATTTGGTAATTGATTAGTCCCTTTAATATTAGGAGCCCCTGATATAGCATTCCCCCGAATAAATAATATAAGTTTTTGACTATTACCCCCCTCTTTAACTCTTTTAATTTCAAGTAGAATTGTGGAAAATGGAGCTGGAACAGGATGAACGGTTTACCCCCCCTTATCATCTAATATCGCTCATAGAGGATCTTCTGTTGATTTAGCTATTTTTTCCTTACATTTAGCAGGTATTTCATCAATTTTAGGAGCTATTAATTTTATTACTACTATTATTAATATACGAGTTAATAATATATCTTTTGATCAAATACCTCTTTTCGTTTGAGCTGTTGGTATTACAGCACTTTTATTATTACTTTCATTACCTGTTTTAGCTGGAGCTATTACTATATTATTAACTGATCGTAATTTAAATACTTCATTTTTTGATCCTGCTGGAGGAGGAGATCCTATTCTTTATCAACATTTATTT
>MABUT013-10|HQ990333|NIBGE_BUT-00013|Colotis_vestalis|COI-5P
AACATTATATTTTATTTTTGGAATTTGATCAGGTATAGTAGGTACATCTCTTAGTCTTTTAATTCGAACTGAATTAGGAAATCCAGGATCTTTAATTGGAGATGATCAAATTTATAATACTATTGTTACAGCTCATGCTTTTATTATAATTTTTTTCATAGTAATACCTATTATAATTGGAGGATTTGGTAATTGATTAGTCCCTTTAATATTAGGAGCCCCTGATATAGCATTCCCCCGAATAAATAATATAAGTTTTTGACTATTACCCCCCTCTTTAACTCTTTTAATTTCAAGTAGAATTGTGGAAAATGGAGCTGGAACAGGATGAACGGTTTACCCCCCCTTATCATCTAATATCGCTCATAGAGGATCTTCTGTTGATTTAGCTATTTTTTCCTTACATTTAGCAGGTATTTCATCAATTTTAGGAGCTATTAATTTTATTACTACTATTATTAATATACGAGTTAATAATATATCTTTTGATCAAATACCTCTTTTCGTTTGAGCTGTTGGTATTACAGCACTTTTATTATTACTTTCATTACCTGTTTTAGCTGGAGCTATTACTATATTATTAACTGATCGTAATTTAAATACTTCATTTTTTGATCCTGCTGGAGGAGGAGATCCTATTCTTTATCAACATTTATTT
>MABUT014-10|HQ990334|NIBGE_BUT-00014|Colotis_vestalis|COI-5P
AACATTATATTTTATTTTTGGAATTTGATCAGGTATAGTAGGTACATCTCTTAGTCTTTTAATTCGAACTGAATTAGGAAATCCAGGATCTTTAATTGGAGATGATCAAATTTATAATACTATTGTTACAGCTCATGCTTTTATTATAATTTTTTTCATAGTGATACCTATTATAATTGGAGGATTTGGTAATTGATTAGTCCCTTTAATATTAGGAGCCCCTGATATAGCATTCCCCCGAATAAATAATATAAGTTTTTGACTATTACCCCCCTCCTTAACTCTTTTAATTTCAAGTAGAATTGTGGAAAATGGAGCTGGAACAGGATGAACGGTTTACCCCCCCTTATCATCTAATATCGCTCATAGAGGATCTTCTGTTGATTTAGCTATTTTTTCCCTACATTTAGCGGGTATTTCATCAATTTTAGGAGCTATTAATTTTATTACTACTATTATTAATATACGAGTTAATAATATATCTTTTGATCAAATACCTCTTTTCGTTTGAGCTGTTGGTATTACAGCACTTTTATTATTACTCTCATTACCTGTTTTAGCTGGAGCTATTACTATATTATTAACTGATCGTAATTTAAATACTTCATTTTTTGATCCTGCCGGAGGAGGAGATCCTATTCTTTATCAACATTTATTT
>MABUT112-10|HQ990426|NIBGE_BUT-00112|Danaus_chrysippus|COI-5P
CACTATATATTTTATTTTTGGAATTTGAGCAGGAATAGTAGGAACATCTTTAAGTCTTTTAATTCGAACAGAATTAGGAACACCAGGATCTCTAATTGGAGATGATCAAATTTATAATACTATTGTAACAGCTCATGCTTTTATTATAATTTTTTTTATAGTTATACCAATTATAATTGGAGGATTCGGAAATTGATTAGTACCTTTAATATTAGGAGCCCCTGATATAGCTTTCCCACGAATAAATAATATAAGATTTTGACTTTTACCCCCATCATTAATATTACTAATTTCAAGAAGAATTGTAGAAAATGGAGCAGGAACAGGATGAACGGTTTACCCCCCCCTTTCATCTAATATTGCCCATAGAGGATCTTCTGTAGATTTAGCTATTTTTTCTTTACATTTAGCTGGAATTTCTTCTATTTTAGGAGCTATTAATTTTATTACTACAATTTTAAATATACGAATTAATAATATATCATTTGATCAAATATCTTTATTTGTTTGAGCAGTAGGTATCACAGCTCTTCTTTTATTACTATCATTACCTGTTTTAGCTGGGGCAATTACCATACTTCTTACTGACCGAAATCTAAACACTTCATTTTTCGATCCTGCTGGAGGAGGAGATCCAATTTTATATCAACATTTATTT
>MABUT109-10|HQ990423|NIBGE_BUT-00109|Danaus_chrysippus|COI-5P
CACTATATATTTTATTTTTGGAATTTGAGCAGGAATAGTAGGAACATCTTTAAGTCTTTTAATTCGAACAGAATTAGGAACACCAGGATCTCTAATTGGAGATGATCAAATTTATAATACTATTGTAACAGCTCATGCTTTTATTATAATTTTTTTTATAGTTATACCAATTATAATTGGAGGATTCGGAAATTGATTAGTACCTTTAATATTAGGAGCCCCTGATATAGCTTTCCCACGAATAAATAATATAAGATTTTGACTTTTACCCCCATCATTAATATTACTAATTTCAAGAAGAATTGTAGAAAATGGAGCAGGAACAGGATGAACGGTTTACCCCCCCCTTTCATCTAATATTGCCCATAGAGGATCTTCTGTAGATTTAGCTATTTTTTCTTTACATTTAGCTGGAATTTCTTCTATTTTAGGAGCTATTAATTTTATTACTACAATTTTAAATATACGAATTAATAATATATCATTTGATCAAATATCTTTATTTGTTTGAGCAGTAGGTATCACAGCTCTTCTTTTATTACTATCATTACCTGTTTTAGCTGGAGCAATTACCATACTTCTTACTGATCGAAATCTAAACACTTCATTTTTCGATCCTGCTGGAGGAGGAGATCCAATTTTATATCAACATTTATTT
>MABUT113-10|KC158361|NIBGE_BUT-00113|Danaus_chrysippus|COI-5P
----------------------------------------GGAACATCTTTAAGTCTTTTAATTCGAACAGAATTAGGAACACCAGGATCTCTAATTGGAGATGATCAAATTTATAATACTATTGTAACAGCTCATGCTTTTATTATAATTTTTTTTATAGTTATACCAATTATAATTGGAGGATTCGGAAATTGATTAGTACCTTTAATATTAGGAGCTCCTGATATAGCTTTCCCACGAATAAATAATATAAGATTTTGACTTTTACCCCCATCATTAATATTACTAATTTCAAGAAGAATTGTAGAAAATGGAGCAGGAACAGGATGAACGGTTTACCCCCCCCTTTCATCTAATATTGCCCATAGAGGATCTTCTGTAGATTTAGCTATTTTTTCTTTACATTTAGCTGGAATTTCTTCTATTTTAGGAGCTATTAATTTTATTACTACAATTTTAAATATACGAATTAATAATATATCATTTGATCAAATATCTTTATTTGTTTGAGCAGTAGGTATTACAGCTCTTCTTTTATTACTATCATTACCTGTTTTAGCTGGGGCAATTACCATACTTCTTACTGACCGAAATCTAAAT---------------------------------------------------------
>MABUT110-10|HQ990424|NIBGE_BUT-00110|Danaus_chrysippus|COI-5P
CACTATATATTTTATTTTTGGAATTTGAGCAGGAATAGTAGGAACATCTTTAAGTCTTTTAATTCGAACAGAATTAGGAACACCAGGATCTCTAATTGGAGATGATCAAATTTATAATACTATTGTAACAGCTCATGCTTTTATTATAATTTTTTTTATAGTTATACCAATTATAATTGGAGGATTCGGAAATTGATTAGTACCTTTAATATTAGGAGCTCCTGATATAGCTTTCCCACGAATAAATAATATAAGATTTTGACTTTTACCCCCATCATTAATATTATTAATTTCAAGAAGAATTGTAGAAAATGGAGCAGGAACAGGATGAACGGTTTACCCCCCCCTTTCATCTAATATTGCCCATAGAGGATCTTCTGTAGATTTAGCTATTTTTTCTTTACATTTAGCTGGAATTTCTTCTATTTTAGGAGCTATTAATTTTATTACTACAATTTTAAATATACGAATTAATAATATATCATTTGATCAAATATCTTTATTTATTTGAGCAGTAGGTATTACAGCTCTTCTTTTATTACTATCATTACCTGTTTTAGCTGGGGCAATTACCATACTTCTTACTGACCGAAATCTAAATACTTCATTTTTCGATCCTGCTGGAGGAGGAGATCCAATTTTATATCAACATTTATTT
>MABUT111-10|HQ990425|NIBGE_BUT-00111|Danaus_chrysippus|COI-5P
CACTATATATTTTATTTTTGGAATTTGAGCAGGAATAGTAGGAACATCTTTAAGTCTTTTAATTCGAACAGAATTAGGAACACCAGGATCTCTAATTGGAGATGATCAAATTTATAATACTATTGTAACAGCTCATGCTTTTATTATAATTTTTTTTATAGTTATACCAATTATAATTGGAGGATTCGGAAATTGATTAGTACCTTTAATATTAGGAGCTCCTGATATAGCTTTCCCACGAATAAATAATATAAGATTTTGACTTTTACCCCCATCATTAATATTACTAATTTCAAGAAGAATTGTAGAAAATGGAGCAGGAACAGGATGAACGGTTTACCCCCCCCTTTCATCTAATATTGCCCATAGAGGATCTTCTGTAGATTTAGCTATTTTTTCTTTACATTTAGCTGGAATTTCTTCTATTTTAGGAGCTATTAATTTTATTACTACAATTTTAAATATACGAATTAATAATATATCATTTGATCAAATATCTTTATTTGTTTGAGCAGTAGGTATTACAGCTCTTCTTTTATTACTATCATTACCTGTTTTAGCTGGGGCAATTACCATACTTCTTACTGACCGAAATCTAAATACTTCATTTTTCGATCCTGCTGGAGGAGGAGATCCAATTTTATATCAACATTTATTT
>MAIMB137-09|GU681870|NIBGE_IMB-00137|Danaus_chrysippus|COI-5P
--CTATATATTTTATTTTTGGAATTTGAGCAGGAATAGTAGGAACATCTTTAAGTCTTTTAATTCGAACAGAATTAGGAACACCAGGATCTCTAATTGGAGATGATCAAATTTATAATACTATTGTAACAGCTCATGCTTTTATTATAATTTTTTTTATAGTTATACCAATTATAATTGGAGGATTCGGAAATTGATTAGTACCTTTAATATTAGGAGCTCCTGATATAGCTTTCCCACGAATAAATAATATAAGATTTTGACTTTTACCCCCATCATTAATATTACTAATTTCAAGAAGAATTGTAGAAAATGGAGCAGGAACAGGATGAACGGTTTACCCCCCCCTTTCATCTAATATTGCCCATAGAGGATCTTCTGTAGATTTAGCTATTTTTTCTTTACATTTAGCTGGAATTTCTTCTATTTTAGGAGCTATTAATTTTATTACTACAATTTTAAATATACGAATTAATAATATATCATTTGATCAAATATCTTTATTTGTTTGAGCAGTAGGTATTACAGCTCTTCTTTTATTACTATCATTACCTGTTTTAGCTGGGGCAATTACCATACTTCTTACTGACCGAAATCTAAATACTTCATTTTTCGATCCTGCTGGAGGAGGAGATCCAATTTTATATCAACAT------
>MABUT328-13|NIBGE_BUT-00328|Danaus_genutia|COI-5P
TACTTTATATTTTATTTTTGGAATTTGAGCAGGAATAGTTGGAACATCATTGAGTCTTTTAATTCGTACAGAATTAGGAACCCCCGGCTCTTTAATTGGAGATGATCAAATTTATAATACTATTGTTACAGCTCATGCTTTTATTATAATTTTTTTTATAGTTATACCAATTATAATTGGAGGATTTGGTAATTGATTAGTTCCATTAATATTAGGAGCTCCTGATATAGCCTTCCCTCGAATAAATAATATAAGATTTTGACTTTTACCCCCATCATTAATCTTATTAATTTCAAGAAGAATTGTAGAAAATGGAGCAGGAACAGGATGAACAGTGTACCCCCCACTTTCATCTAATATTGCTCATGGAGGATCCTCAGTAGATTTAGCTATTTTTTCTTTACACTTAGCTGGAATTTCTTCTATTTTAGGTGCTATTAATTTTATTACAACAATTTTAAATATGCGAATTAATAATATATCATTTGATCAAATACCTTTATTTGTATGAGCAGTAGGTATTACTGCTCTTCTTTTATTACTTTCATTACCTGTTTTAGCAGGAGCAATTACTATACTTCTTACGGATCGAAATTTAAATACTTCATTTTTTGATCCTGCTGGTGGAGGAGATCCAATTTTATACCAACACTTATTC
>MABUT124-10|HQ990434|NIBGE_BUT-00124|Deudorix_epijarbas|COI-5P
AACTTTATATTTTATTTTTGGAATTTGAGCAGGAATATTAGGAACATCTTTAAGAATTTTAATTCGTATGGAATTAGGCACTCCAGGATCTTTAATTGGTGATGATCAAATTTATAATACTATTGTAACAGCTCATGCTTTTATTATAATTTTTTTTATAGTTATACCTATTATAATTGGAGGGTTTGGAAATTGATTAGTACCATTAATATTAGGAGCACCTGATATAGCTTTCCCACGTATAAATAATATAAGATTTTGATTATTACCTCCTTCATTAATATTATTAATTTCAAGAAGAATTGTAGAAAATGGAGCAGGAACAGGATGAACAGTTTACCCCCCACTTTCATCTAATATTGCTCATAGAGGTTCATCAGTTGATCTAGCTATTTTTTCTCTTCATTTAGCAGGTATTTCATCAATTTTAGGAGCTATCAATTTTATTACAACAATTATTAATATACGAATTAATAATTTATCCTTTGATCAAATATCTTTATTTATTTGAGCTGTAGGAATTACTGCATTATTATTATTATTATCTTTACCTGTATTAGCAGGAGCTATTACAATATTATTAACAGATCGAAATTTAAATACTTCATTTTTTGACCCAGCAGGAGGAGGAGACCCAATTTTATATCAACATTTATTT
>MABUT192-10|KC158364|NIBGE_BUT-00192|Deudorix_epijarbas|COI-5P
AACTTTATATTTTATTTTTGGAATTTGAGCAGGAATATTAGGAACATCTTTAAGAATTTTAATTCGTATGGAATTAGGCACTCCAGGATCTTTAATTGGTGATGATCAAATTTATAATACTATTGTAACAGCTCATGCTTTTATTATAATTTTTTTTATAGTTATACCTATTATAATTGGAGGGTTTGGAAATTGATTAGTACCATTAATATTAGGAGCACCTGATATAGCTTTCCCACGTATAAATAATATAAGATTTTGATTATTACCTCCTTCATTAATATTATTAATTTCAAGAAGAATTGTAGAAAATGGAGCAGGAACAGGATGAACAGTTTACCCCCCACTTTCATCTAATATTGCTCATAGAGGTTCATCAGTTGATCTAGCTATTTTTTCTCTTCATTTAGCAGGTATTTCATCAATTTTAGGAGCTATCAATTTTATTACAACAATTATTAATATACGAATTAATAATTTATCCTTTGATCAAATATCTTTATTTATTTGAGCTGTAGGAATTACTGCATTATTATTATTATTATCTTTACCTGTATTAGCAGGAGCTATTACAATATTATTAACAGATCGAAATTTAAATACTTCATTTTTTGACCCAGCAGGAGGAGGAGACCCAATTTTATATCAACATTTATTT
>MABUT193-10|KC158363|NIBGE_BUT-00193|Deudorix_epijarbas|COI-5P
AACTTTATATTTTATTTTTGGAATTTGAGCAGGAATATTAGGAACATCTTTAAGAATTTTAATTCGTATGGAATTAGGCACTCCAGGATCTTTAATTGGTGATGATCAAATTTATAATACTATTGTAACAGCTCATGCTTTTATTATAATTTTTTTTATAGTTATACCTATTATAATTGGAGGGTTTGGAAATTGATTAGTACCATTAATATTAGGAGCACCTGATATAGCTTTCCCACGTATAAATAATATAAGATTTTGATTATTACCTCCTTCATTAATATTATTAATTTCAAGAAGAATTGTAGAAAATGGAGCAGGAACAGGATGAACAGTTTACCCCCCACTTTCATCTAATATTGCTCATAGAGGTTCATCAGTTGATCTAGCTATTTTTTCTCTTCATTTAGCAGGTATTTCATCAATTTTAGGAGCTATCAATTTTATTACAACAATTATTAATATACGAATTAATAATTTATCCTTTGATCAAATATCTTTATTTATTTGAGCTGTAGGAATTACTGCATTATTATTATTATTATCTTTACCTGTATTAGCAGGAGCTATTACAATATTATTAACAGATCGAAATTTAAATACTTCATTTTTTGACCCAGCAGGAGGAGGAGACCCAATTTTATATCAACATTTATTT
>MABUT204-10|KC158362|NIBGE_BUT-00204|Deudorix_epijarbas|COI-5P
AACTTTATATTTTATTTTTGGAATTTGAGCAGGAATATTAGGAACATCTTTAAGAATTTTAATTCGTATGGAATTAGGCACTCCAGGATCTTTAATTGGTGATGATCAAATTTATAATACTATTGTAACAGCTCATGCTTTTATTATAATTTTTTTTATAGTTATACCTATTATAATTGGAGGGTTTGGAAATTGATTAGTACCATTAATATTAGGAGCACCTGATATAGCTTTCCCACGTATAAATAATATAAGATTTTGATTATTACCTCCTTCATTAATATTATTAATTTCAAGAAGAATTGTAGAAAATGGAGCAGGAACAGGATGAACAGTTTACCCCCCACTTTCATCTAATATTGCTCATAGAGGTTCATCAGTTGATCTAGCTATTTTTTCTCTTCATTTAGCAGGTATTTCATCAATTTTAGGAGCTATCAATTTTATTACAACAATTATTAATATACGAATTAATAATTTATCCTTTGATCAAATATCTTTATTTATTTGAGCTGTAGGAATTACTGCATTATTATTATTATTATCTTTACCTGTATTAGCAGGAGCTATTACAATATTATTAACAGATCGAAATTTAAATACTTCATTTTTTGACCCAGCAGGAGGAGGAGACCCAATTTTATATCAACATTTATTT
>MABUT244-11|KC158365|NIBGE_BUT-00244|Deudorix_epijarbas|COI-5P
AACTTTATATTTTATTTTTGGAATTTGAGCAGGAATATTAGGAACATCTTTAAGAATTTTAATTCGTATGGAATTAGGCACTCCAGGATCTTTAATTGGTGATGATCAAATTTATAATACTATTGTAACAGCTCATGCTTTTATTATAATTTTTTTTATAGTTATACCTATTATAATTGGAGGGTTTGGAAATTGATTAGTACCATTAATATTAGGAGCACCTGATATAGCTTTCCCACGTATAAATAATATAAGATTTTGATTATTACCTCCTTCATTAATATTATTAATTTCAAGAAGAATTGTAGAAAATGGAGCAGGAACAGGATGAACAGTTTACCCCCCACTTTCATCTAATATTGCTCATAGAGGTTCATCAGTTGATCTAGCTATTTTTTCTCTTCATTTAGCAGGTATTTCATCAATTTTAGGAGCTATCAATTTTATTACAACAATTATTAATATACGAATTAATAATTTATCCTTTGATCAAATATCTTTATTTATTTGAGCTGTAGGAATTACTGCATTATTATTATTATTATCTTTACCTGTATTAGCAGGAGCTATTACAATATTATTAACAGATCGAAATTTAAATACTTCATTTTTTGACCCAGCAGGAGGAGGAGACCCAATTTTATATCAACATTTATTT
>MABUT205-10|KC158367|NIBGE_BUT-00205|Deudorix_epijarbas|COI-5P
AACTTTATATTTTATTTTTGGAATTTGAGCAGGAATATTAGGAACATCTTTAAGAATTTTAATTCGTATGGAATTAGGCACTCCAGGATCTTTAATTGGTGATGATCAAATTTATAATACTATTGTAACAGCTCATGCTTTTATTATAATTTTTTTTATAGTTATACCTATTATAATTGGAGGGTTTGGAAATTGATTAGTACCATTAATATTAGGAGCACCTGATATAGCTTTCCCACGTATAAATAATATAAGATTTTGATTATTACCTCCTTCATTAATATTATTAATTTCAAGAAGAATTGTAGAAAATGGAGCAGGAACAGGATGAACAGTTTACCCCCCACTTTCATCTAATATTGCTCATAGAGGTTCATCAGTTGATCTAGCTATTTTTTCTCTTCATTTAGCAGGTATTTCATCAATTTTAGGAGCTATCAATTTTATTACAACAATTATTAATATACGAATTAATAATTTATCCTTTGATCAAATATCTTTATTTATTTGAGCTGTAGGAATTACTGCATTATTATTATTATTATCTTTACCTGTATTAGCAGGAGCTATTACAATATTATTAACAGATCGAAATTTAAATACTTCATTTTTTGACCCAGCAGGAGGAGGAGACCCAATTTTATATCAACATTTATTT
>MABUT246-11|KC158366|NIBGE_BUT-00246|Deudorix_epijarbas|COI-5P
AACTTTATATTTTATTTTTGGAATTTGAGCAGGAATATTAGGAACATCTTTAAGAATTTTAATTCGTATGGAATTAGGCACTCCAGGATCTTTAATTGGTGATGATCAAATTTATAATACTATTGTAACAGCTCATGCTTTTATTATAATTTTTTTTATAGTTATACCTATTATAATTGGAGGGTTTGGAAATTGATTAGTACCATTAATATTAGGAGCACCTGATATAGCTTTCCCACGTATAAATAATATAAGATTTTGATTATTACCTCCTTCATTAATATTATTAATTTCAAGAAGAATTGTAGAAAATGGAGCAGGAACAGGATGAACAGTTTACCCCCCACTTTCATCTAATATTGCTCATAGAGGTTCATCAGTTGATCTAGCTATTTTTTCTCTTCATTTAGCAGGTATTTCATCAATTTTAGGAGCTATCAATTTTATTACAACAATTATTAATATACGAATTAATAATTTATCCTTTGATCAAATATCTTTATTTATTTGAGCTGTAGGAATTACTGCATTATTATTATTATTATCTTTACCTGTATTAGCAGGAGCTATTACAATATTATTAACAGATCGAAATTTAAATACTTCATTTTTTGACCCAGCAGGAGGAGGAGACCCAATTTTATATCAACATTTATTT
>MABUT249-11|KC158368|NIBGE_BUT-00249|Elphinstonia_transcaspica|COI-5P
AACTTTATATTTTATTTTTGGAATTTGATCTGGAATAGTAGGAACTTCTTTAAGTTTATTAATTCGAACAGAATTAGGTAATCCTGGATCTTTAATTGGAGATGATCAAATTTATAATACAATTGTAACAGCTCATGCTTTTATTATAATTTTTTTTATAGTTATACCTATTATAATTGGAGGATTTGGTAATTGACTTATCCCTTTAATATTAGGAGCCCCTGACATAGCTTTCCCTCGAATAAATAATATAAGTTTTTGATTATTACCCCCATCTTTAACTTTATTAATTTCAAGAAGAATTGTCGAAAATGGGGCAGGAACTGGATGAACAGTTTATCCCCCTCTTTCATCTAATATTGCTCATAGAGGAGCTTCAGTAGATTTAGCTATTTTTTCTTTACACTTAGCTGGAATTTCATCTATTTTAGGTGCCATTAATTTTATTACAACTATTATTAATATACGCATTAATAATATATCATTTGATCAAATACCTCTTTTTGTTTGAGCTGTTGGAATTACTGCTTTATTACTTCTTTTATCATTACCAGTCTTAGCTGGAGCTATTACTATACTTCTTACTGATCGTAATCTTAATACATCATTTTTTGATCCTGCAGGGGGAGGAGACCCAATTTTATATCAACATTTATTT
>MABUT248-11|KC158369|NIBGE_BUT-00248|Elphinstonia_transcaspica|COI-5P
AACTTTATATTTTATTTTTGGAATTTGATCTGGAATAGTAGGAACTTCTTTAAGTTTATTAATTCGAACAGAATTAGGTAATCCTGGATCTTTAATTGGAGATGATCAAATTTATAATACAATTGTAACAGCTCATGCTTTTATTATAATTTTTTTTATAGTTATACCTATTATAATTGGAGGATTTGGTAATTGACTTATCCCTTTAATATTAGGAGCCCCTGACATAGCTTTCCCTCGAATAAATAATATAAGTTTTTGATTATTACCCCCATCTTTAACTTTATTAATTTCAAGAAGAATTGTCGAAAATGGAGCAGGAACTGGATGAACAGTTTATCCCCCTCTTTCATCTAATATTGCTCATAGAGGAGCTTCAGTAGATTTAGCTATTTTTTCTTTACACTTAGCTGGAATTTCATCTATTTTAGGTGCCATTAATTTTATTACAACTATTATTAATATACGTATTAATAATATATCATTTGATCAAATACCTCTTTTTGTTTGAGCTGTTGGAATTACTGCTTTATTACTTCTTTTATCATTACCAGTCTTAGCTGGAGCTATTACTATACTTCTTACTGATCGTAATCTTAATACATCATTTTTTGATCCTGCAGGGGGAGGAGACCCAATTTTATATCAACATTTATTT
>MABUT238-11|KC158370|NIBGE_BUT-00238|Eogenes_lesliei|COI-5P
AACATTATACTTTATTTTTGGAGTTTGAGCAGGAATATTAGGAACTTCTTTAAGTCTTTTAATTCGAACTGAATTAGGTAACCCAGGCTCTTTAATTGGAGATGATCAAATTTATAATACTATTGTTACTGCTCATGCTTTTATTATGATTTTTTTCATAGTTATACCTATTATAATTGGAGGATTTGGAAATTGATTAGTTCCTTTAATATTAGGAGCTCCAGATATAGCTTTCCCTCGAATAAATAATATAAGATTTTGATTACTCCCACCATCTTTAACTTTATTAATTTCTAGAAGTATCGTAGAAAATGGTGCTGGAACTGGATGAACTGTTTACCCCCCTTTATCAACAACTATTGCTCACCAAGGTTCTTCAGTTGATTTAGCTATTTTTTCCCTTCATTTAGCAGGAATTTCTTCTATTTTAGGAGCTATTAATTTTATTACTACTATTATTAATATACGAGTTAATAATATATCTTTTGATCAAATACCCCTATTTGTTTGATCAGTAGGAATTACTGCTCTATTACTTTTATTATCATTACCTGTATTAGCAGGAGCTATTACTATACTTCTTACAGATCGTAATTTAAATACATCATTTTTTGACCCTGCTGGGGGAGGGGACCCAATTTTATATCAACATTTATTT
>MABUT173-10|KC158371|NIBGE_BUT-00173|Euchrysops_cnejus|COI-5P
AACATTATATTTTATTTTTGGTATTTGAGCAGGTATATTAGGAACTTCATTAAGTATTTTAATTCGTATAGAATTAGGAACTCCTGGATCTTTAATTGGTAATGATCAAATTTATAATACTATTGTAACAGCTCATGCTTTTATTATAATTTTTTTTATGGTTATACCTATTATAATTGGAGGATTTGGAAATTGATTAGTTCCATTAATATTAGGAGCACCGGATATAGCTTTCCCACGAATAAATAATATAAGATTTTGACTATTACCACCTTCATTATTATTATTAATTTCAAGAAGAATCGTAGAAAATGGAGCAGGAACAGGATGAACAGTGTACCCCCCACTTTCATCAAATATTGCTCATAGAGGATCATCGGTTGATTTAGCGATTTTTTCATTACATTTAGCTGGAATTTCTTCTATTCTAGGAGCTATTAATTTTATTACTACTATTATCAATATACGAATTAATAATTTATCTTTTGATCAAATATCTCTATTTATTTGAGCAGTAGGAATTACAGCACTGTTATTATTATTATCTTTACCTGTATTAGCAGGAGCTATTACTATATTATTAACAGATCGTAATCTTAATACTTCATTTTTTGATCCTGCTGGAGGAGGAGATCCAATTTTATATCAACATTTATTT
>MABUT166-10|KC158372|NIBGE_BUT-00166|Eurema_brigitta|COI-5P
TACTTTATATTTTATTTTTGGAATCTGAGCAGGAATAGTCGGAACATCTTTAAGCTTATTAATTCGAACTGAATTAGGTAACCCTGGTTCTTTAATTGGAGATGATCAAATTTATAATACTATTGTTACAGCTCATGCCTTTATTATAATTTTTTTTATAGTTATACCAATTATAATTGGAGGATTTGGAAATTGATTAATCCCCCTTATACTAGGAGCCCCAGATATAGCATTCCCCCGAATAAATAATATAAGTTTCTGATTATTACCTCCTTCTCTTACTCTTCTAATTTCAAGAAGTATCGTTGAAAATGGAGCTGGAACAGGATGAACAGTCTATCCCCCACTCTCATCTAATATTGCTCATAGAGGATCTTCTGTTGATTTAGCAATTTTTTCCCTTCATTTAGCTGGTATTTCATCAATTTTAGGAGCTATTAATTTTATTACAACTATTATTAATATACGCATTAATAATATATCATTTGATCAAATACCTCTTTTTGTATGAGCTGTGGGAATTACAGCTCTTCTACTTTTACTCTCTCTTCCAGTTTTAGCAGGTGCTATTACTATACTTCTTACAGATCGAAACTTAAATACATCATTTTTTGACCCAGCTGGGGGAGGAGATCCCATTTTATACCAACATTTATTC
>MABUT026-10|HQ990344|NIBGE_BUT-00026|Eurema_hecabe|COI-5P
TACAATATATTTTATTTTTGGAATTTGATCAGGAATAGTAGGTACATCTCTTAGATTATTAATTCGAACTGAATTAGGAAATCCAGGTTCTTTAATTGGAGATGATCAAATTTACAATACTATTGTAACAGCTCACGCTTTTATCATAATTTTTTTTATAGTAATACCCATTATAATTGGGGGATTTGGTAATTGATTAATTCCTTTAATGTTAGGGGCCCCAGATATAGCATTTCCCCGAATAAATAATATAAGTTTTTGACTTCTTCCCCCCTCATTAACCCTTTTAATTTCAAGAAGTATTGTTGAAAATGGAGCCGGAACAGGATGAACAGTATACCCCCCACTTTCATCAAATATTGCTCATAGAGGATCATCTGTTGACTTAGCAATTTTTTCCTTACATTTAGCTGGAATTTCATCAATTTTGGGAGCTATTAATTTTATTACTACTATTATTAATATACGAATTAATAATATATCTTTTGATCAAATACCTTTATTTGTTTGAGCTGTAGGAATTACAGCTTTATTATTACTTCTTTCATTACCTGTTTTAGCAGGTGCAATTACCATACTTCTTACTGATCGAAATTTAAATACATCATTTTTTGACCCAGCTGGAGGTGGAGATCCTATTCTTTACCAACATCTATTT
>MABUT027-10|HQ990345|NIBGE_BUT-00027|Eurema_hecabe|COI-5P
TACAATATATTTTATTTTTGGAATTTGATCAGGAATAGTAGGTACATCTCTTAGATTATTAATTCGAACTGAATTAGGAAATCCAGGTTCTTTAATTGGAGATGATCAAATTTACAATACTATTGTAACAGCTCACGCTTTTATCATAATTTTTTTTATAGTAATACCCATTATAATTGGGGGATTTGGTAATTGATTAATTCCTTTAATGTTAGGGGCCCCAGATATAGCATTTCCCCGAATAAATAATATAAGTTTTTGACTTCTTCCCCCCTCATTAACCCTTTTAATTTCAAGAAGTATTGTTGAAAATGGAGCCGGAACAGGATGAACAGTATACCCCCCACTTTCATCAAATATTGCTCATAGAGGATCATCTGTTGACTTAGCAATTTTTTCCTTACATTTAGCTGGAATTTCATCAATTTTGGGAGCTATTAATTTTATTACTACTATTATTAATATACGAATTAATAATATATCTTTTGATCAAATACCTTTATTTGTTTGAGCTGTAGGAATTACAGCTTTATTATTACTTCTTTCATTACCTGTTTTAGCAGGTGCAATTACCATACTTCTTACTGATCGAAATTTAAATACATCATTTTTTGACCCAGCTGGAGGTGGAGATCCTATTCTTTACCAACATCTATTT
>MABUT028-10|HQ990346|NIBGE_BUT-00028|Eurema_hecabe|COI-5P
TACAATATATTTTATTTTTGGAATTTGATCAGGAATAGTAGGTACATCTCTTAGATTATTAATTCGAACTGAATTAGGAAATCCAGGTTCTTTAATTGGAGATGATCAAATTTACAATACTATTGTAACAGCTCACGCTTTTATCATAATTTTTTTTATAGTAATACCCATTATAATTGGGGGATTTGGTAATTGATTAATTCCTTTAATGTTAGGGGCCCCAGATATAGCATTTCCCCGAATAAATAATATAAGTTTTTGACTTCTTCCCCCCTCATTAACCCTTTTAATTTCAAGAAGTATTGTTGAAAATGGAGCCGGAACAGGATGAACAGTATACCCCCCACTTTCATCAAATATTGCTCATAGAGGATCATCTGTTGACTTAGCAATTTTTTCCTTACATTTAGCTGGAATTTCATCAATTTTGGGAGCTATTAATTTTATTACTACTATTATTAATATACGAATTAATAATATATCTTTTGATCAAATACCTTTATTTGTTTGAGCTGTAGGAATTACAGCTTTATTATTACTTCTTTCATTACCTGTTTTAGCAGGTGCAATTACCATACTTCTTACTGATCGAAATTTAAATACATCATTTTTTGACCCAGCTGGAGGTGGAGATCCTATTCTTTACCAACATCTATTT
>MABUT029-10|HQ990347|NIBGE_BUT-00029|Eurema_hecabe|COI-5P
TACAATATATTTTATTTTTGGAATTTGATCAGGAATAGTAGGTACATCTCTTAGATTATTAATTCGAACTGAATTAGGAAATCCAGGTTCTTTAATTGGAGATGATCAAATTTACAATACTATTGTAACAGCTCACGCTTTTATCATAATTTTTTTTATAGTAATACCCATTATAATTGGGGGATTTGGTAATTGATTAATTCCTTTAATGTTAGGGGCCCCAGATATAGCATTTCCCCGAATAAATAATATAAGTTTTTGACTTCTTCCCCCCTCATTAACCCTTTTAATTTCAAGAAGTATTGTTGAAAATGGAGCCGGAACAGGATGAACAGTATACCCCCCACTTTCATCAAATATTGCTCATAGAGGATCATCTGTTGACTTAGCAATTTTTTCCTTACATTTAGCTGGAATTTCATCAATTTTGGGAGCTATTAATTTTATTACTACTATTATTAATATACGAATTAATAATATATCTTTTGATCAAATACCTTTATTTGTTTGAGCTGTAGGAATTACAGCTTTATTATTACTTCTTTCATTACCTGTTTTAGCAGGTGCAATTACCATACTTCTTACTGATCGAAATTTAAATACATCATTTTTTGACCCAGCTGGAGGTGGAGATCCTATTCTTTACCAACATCTATTT
>MABUT373-13|NIBGE_BUT-00373|Eurema_hecabe|COI-5P
TACAATATATTTTATTTTTGGAATTTGATCAGGAATAGTAGGTACATCTCTTAGATTATTAATTCGAACTGAATTAGGAAATCCAGGTTCTTTAATTGGAGATGATCAAATTTACAATACTATTGTAACAGCTCACGCTTTTATCATAATTTTTTTTATAGTAATACCCATTATAATTGGGGGATTTGGTAATTGATTAATTCCTTTAATGTTAGGGGCCCCAGATATAGCATTTCCCCGAATAAATAATATAAGTTTTTGACTTCTTCCCCCCTCATTAACCCTTTTAATTTCAAGAAGTATTGTTGAAAATGGAGCCGGAACAGGATGAACAGTATACCCCCCACTTTCATCAAATATTGCTCATAGAGGATCATCTGTTGACTTAGCAATTTTTTCCTTACATTTAGCTGGAATTTCATCAATTTTGGGAGCTATTAATTTTATTACTACTATTATTAATATACGAATTAATAATATATCTTTTGATCAAATACCTTTATTTGTTTGAGCTGTAGGAATTACAGCTTTATTATTACTTCTTTCATTACCTGTTTTAGCAGGTGCAATTACCATACTTCTTACTGATCGAAATTTAAATACATCATTTTTTGACCCAGCTGGAGGTGGAGATCCTATTCTTTACCAACATCTATTT
>MABUT372-13|NIBGE_BUT-00372|Eurema_hecabe|COI-5P
TACAATATATTTTATTTTTGGAATTTGATCAGGAATAGTAGGTACATCTCTTAGATTATTAATTCGAACTGAATTAGGAAATCCAGGTTCTTTAATTGGAGATGATCAAATTTACAATACTATTGTAACAGCTCACGCTTTTATCATAATTTTTTTTATAGTAATACCCATTATAATTGGGGGATTTGGTAATTGATTAATTCCTTTAATGTTAGGGGCCCCAGATATAGCATTTCCCCGAATAAATAATATAAGTTTTTGACTTCTTCCCCCCTCATTAACCCTTTTAATTTCAAGAAGTATTGTTGAAAATGGAGCCGGAACAGGATGAACAGTATACCCCCCACTTTCATCAAATATTGCTCATAGAGGATCATCTGTTGACTTAGCAATTTTTTCCTTACATTTAGCTGGAATTTCATCAATTTTGGGAGCTATTAATTTTATTACTACTATTATTAATATACGAATTAATAATATATCTTTTGATCAAATACCTTTATTTGTTTGAGCTGTAGGAATTACAGCTTTATTATTACTTCTTTCATTACCTGTTTTAGCAGGTGCAATTACCATACTTCTTACTGATCGAAATTTAAATACATCATTTTTTGACCCAGCTGGAGGTGGAGATCCTATTCTTTACCAACATCTATTT
>MABUT371-13|NIBGE_BUT-00371|Eurema_hecabe|COI-5P
TACAATATATTTTATTTTTGGAATTTGATCAGGAATAGTAGGTACATCTCTTAGATTATTAATTCGAACTGAATTAGGAAATCCAGGTTCTTTAATTGGAGATGATCAAATTTACAATACTATTGTAACAGCTCACGCTTTTATCATAATTTTTTTTATAGTAATACCCATTATAATTGGGGGATTTGGTAATTGATTAATTCCTTTAATGTTAGGGGCCCCAGATATAGCATTTCCCCGAATAAATAATATAAGTTTTTGACTTCTTCCCCCCTCATTAACCCTTTTAATTTCAAGAAGTATTGTTGAAAATGGAGCCGGAACAGGATGAACAGTATACCCCCCACTTTCATCAAATATTGCTCATAGAGGATCATCTGTTGACTTAGCAATTTTTTCCTTACATTTAGCTGGAATTTCATCAATTTTGGGAGCTATTAATTTTATTACTACTATTATTAATATACGAATTAATAATATATCTTTTGATCAAATACCTTTATTTGTTTGAGCTGTAGGAATTACAGCTTTATTATTACTTCTTTCATTACCTGTTTTAGCAGGTGCAATTACCATACTTCTTACTGATCGAAATTTAAATACATCATTTTTTGACCCAGCTGGAGGTGGAGATCCTATTCTTTACCAACATCTATTT
>MABUT370-13|NIBGE_BUT-00370|Eurema_hecabe|COI-5P
TACAATATATTTTATTTTTGGAATTTGATCAGGAATAGTAGGTACATCTCTTAGATTATTAATTCGAACTGAATTAGGAAATCCAGGTTCTTTAATTGGAGATGATCAAATTTACAATACTATTGTAACAGCTCACGCTTTTATCATAATTTTTTTTATAGTAATACCCATTATAATTGGGGGATTTGGTAATTGATTAATTCCTTTAATGTTAGGGGCCCCAGATATAGCATTTCCCCGAATAAATAATATAAGTTTTTGACTTCTTCCCCCCTCATTAACCCTTTTAATTTCAAGAAGTATTGTTGAAAATGGAGCCGGAACAGGATGAACAGTATACCCCCCACTTTCATCAAATATTGCTCATAGAGGATCATCTGTTGACTTAGCAATTTTTTCCTTACATTTAGCTGGAATTTCATCAATTTTGGGAGCTATTAATTTTATTACTACTATTATTAATATACGAATTAATAATATATCTTTTGATCAAATACCTTTATTTGTTTGAGCTGTAGGAATTACAGCTTTATTATTACTTCTTTCATTACCTGTTTTAGCAGGTGCAATTACCATACTTCTTACTGATCGAAATTTAAATACATCATTTTTTGACCCAGCTGGAGGTGGAGATCCTATTCTTTACCAACATCTATTT
>MABUT277-12|KC158374|NIBGE_BUT-00277|Gonepteryx_rhamni|COI-5P
TACTTTATATTTTATTTTTGGAATTTGATCAGGAATAATAGGAACATCTTTAAGTTTATTAATTCGAACAGAATTAGGTAATCCAGGCTCACTCATTGGTAATGACCAAATTTATAATACTATTGTTACAGCACACGCTTTCATTATAATTTTTTTTATAGTTATACCTATTATAATTGGAGGATTTGGAAATTGATTAGTACCTTTAATACTAGGAGCCCCAGATATAGCTTTCCCCCGAATAAATAATATAAGATTTTGATTATTACCCCCTTCATTAACTCTTTTAACTTCCAGTAGTATTGTAGAAGACGGTGTTGGAACAGGATGAACAGTTTACCCCCCACTTTCATCTAATATTGCTCATAGAGGAGCATCAGTAGATTTAGCTATTTTTTCCCTTCATTTAGCAGGAATTTCCTCAATTTTAGGAGCTATTAATTTTATTACAACTATTATTAATATACGAATTAATAATATATCTTTTGACCAAATACCAATATTCGTTTGAGCTGTAGGTATTACAGCATTACTTTTACTTTTATCCTTACCAGTATTAGCAGGTGCTATTACTATATTATTAACTGACCGAAATTTAAATACTTCATTTTTTGACCCAGCAGGAGGAGGAGATCCTATTTTATATCAACATTTATTT
>MABUT182-10|KC158377|NIBGE_BUT-00182|Gonepteryx_rhamni|COI-5P
TACTTTATATTTTATTTTTGGAATTTGATCAGGAATAATAGGAACATCTTTAAGTTTATTAATTCGAACAGAATTAGGTAATCCAGGCTCACTCATTGGTAATGACCAAATTTATAATACTATTGTTACAGCACACGCTTTCATTATAATTTTTTTTATAGTTATACCTATTATAATTGGAGGATTTGGAAATTGATTAGTACCTTTAATACTAGGAGCCCCAGATATAGCTTTCCCCCGAATAAATAATATAAGATTTTGATTATTACCCCCTTCATTAACTCTTTTAACTTCCAGTAGTATTGTAGAAGACGGTGTTGGAACAGGATGAACAGTTTACCCCCCACTTTCATCTAATATTGCTCATAGAGGAGCATCAGTAGATTTAGCTATTTTTTCCCTTCATTTAGCAGGAATTTCCTCAATTTTAGGAGCTATTAATTTTATTACAACTATTATTAATATACGAATTAATAATATATCTTTTGACCAAATACCAATATTCGTTTGAGCTGTAGGTATTACAGCATTACTTTTACTTTTATCCTTACCAGTATTAGCAGGTGCTATTACTATATTATTAACTGACCGAAATTTAAATACTTCATTTTTTGACCCAGCAGGAGGAGGAGATCCTATTTTATATCAACATTTATTT
>MABUT181-10|KC158376|NIBGE_BUT-00181|Gonepteryx_rhamni|COI-5P
TACTTTATATTTTATTTTTGGAATTTGATCAGGAATAATAGGAACATCTTTAAGTTTATTAATTCGAACAGAATTAGGTAATCCAGGCTCACTCATTGGTAATGACCAAATTTATAATACTATTGTTACAGCACACGCTTTCATTATAATTTTTTTTATAGTTATACCTATTATAATTGGAGGATTTGGAAATTGATTAGTACCTTTAATACTAGGAGCCCCAGATATAGCTTTCCCCCGAATAAATAATATAAGATTTTGATTATTACCCCCTTCATTAACTCTTTTAACTTCCAGTAGTATTGTAGAAGACGGTGTTGGAACAGGATGAACAGTTTACCCCCCACTTTCATCTAATATTGCTCATAGAGGAGCATCAGTAGATTTAGCTATTTTTTCCCTTCATTTAGCAGGAATTTCCTCAATTTTAGGAGCTATTAATTTTATTACAACTATTATTAATATACGAATTAATAATATATCTTTTGACCAAATACCAATATTCGTTTGAGCTGTAGGTATTACAGCATTACTTTTACTTTTATCCTTACCAGTATTAGCAGGTGCTATTACTATATTATTAACTGACCGAAATTTAAATACTTCATTTTTTGACCCAGCAGGAGGAGGAGATCCTATTTTATATCAACATTTATTT
>MABUT180-10|KC158375|NIBGE_BUT-00180|Gonepteryx_rhamni|COI-5P
TACTTTATATTTTATTTTTGGAATTTGATCAGGAATAATAGGAACATCTTTAAGTTTATTAATTCGAACAGAATTAGGTAATCCAGGCTCACTCATTGGTAATGACCAAATTTATAATACTATTGTTACAGCACACGCTTTCATTATAATTTTTTTTATAGTTATACCTATTATAATTGGAGGATTTGGAAATTGATTAGTACCTTTAATACTAGGAGCCCCAGATATAGCTTTCCCCCGAATAAATAATATAAGATTTTGATTATTACCCCCTTCATTAACTCTTTTAACTTCCAGTAGTATTGTAGAAGACGGTGTTGGAACAGGATGAACAGTTTACCCCCCACTTTCATCTAATATTGCTCATAGAGGAGCATCAGTAGATTTAGCTATTTTTTCCCTTCATTTAGCAGGAATTTCCTCAATTTTAGGAGCTATTAATTTTATTACAACTATTATTAATATACGAATTAATAATATATCTTTTGACCAAATACCAATATTCGTTTGAGCTGTAGGTATCACAGCATTACTTTTACTTTTATCCTTACCAGTATTAGCAGGTGCTATTACTATATTATTAACTGACCGAAATTTAAATACTTCATTTTTTGACCCAGCAGGAGGAGGAGATCCTATTTTATATCAACATTTATTT
>MABUT179-10|KC158378|NIBGE_BUT-00179|Gonepteryx_rhamni|COI-5P
TACTTTATATTTTATTTTTGGAATTTGATCAGGAATAATAGGAACATCTTTAAGTTTATTAATTCGAACAGAATTAGGTAATCCAGGCTCACTCATTGGTAATGACCAAATTTATAATACTATTGTTACAGCACACGCTTTCATTATAATTTTTTTTATAGTTATACCTATTATAATTGGAGGATTTGGAAATTGATTAGTACCTTTAATACTAGGAGCCCCAGATATAGCTTTCCCCCGAATAAATAATATAAGATTTTGATTATTACCCCCTTCATTAACTCTTTTAACTTCCAGTAGTATTGTAGAAGACGGTGTTGGAACAGGATGAACAGTTTACCCCCCACTTTCATCTAATATTGCTCATAGAGGAGCATCAGTAGATTTAGCTATTTTTTCCCTTCATTTAGCAGGAATTTCCTCAATTTTAGGAGCTATTAATTTTATTACAACTATTATTAATATACGAATTAATAATATATCTTTTGACCAAATACCAATATTCGTTTGAGCTGTAGGTATTACAGCATTACTTTTACTTTTATCCTTACCAGTATTAGCAGGTGCTATTACTATATTATTAACTGACCGAAATTTAAATACTTCATTTTTTGACCCAGCAGGAGGAGGAGATCCTATTTTATATCAACATTTATTT
>MABUT278-12|KC158373|NIBGE_BUT-00278|Gonepteryx_rhamni|COI-5P
TACTTTATATTTTATTTTTGGAATTTGATCAGGAATAATAGGAACATCTTTAAGTTTATTAATTCGAACAGAATTAGGTAATCCAGGCTCACTCATTGGTAATGACCAAATTTATAATACTATTGTTACAGCACACGCTTTCATTATAATTTTTTTTATAGTTATACCTATTATAATTGGAGGATTTGGAAATTGATTAGTACCTTTAATACTAGGAGCCCCAGATATAGCTTTCCCCCGAATAAATAATATAAGATTTTGATTATTACCCCCTTCATTAACTCTTTTAACTTCCAGTAGTATTGTAGAAGACGGTGTTGGAACAGGATGAACAGTTTACCCCCCACTTTCATCTAATATTGCTCATAGAGGAGCATCAGTAGATTTAGCTATTTTTTCCCTTCATTTAGCAGGAATTTCCTCAATTTTAGGAGCTATTAATTTTATTACAACTATTATTAATATACGAATTAATAATATATCTTTTGACCAAATACCAATATTCGTTTGAGCTGTAGGTATTACAGCATTACTTTTACTTTTATCCTTACCAGTATTAGCAGGTGCTATTACTATATTATTAACTGACCGAAATTTAAATACTTCATTTTTTGACCCAGCAGGAGGAGGAGATCCTATTTTATATCAACATTTATTT
>MABUT262-11|KC158379|NIBGE_BUT-00262|Graphium_cloanthus|COI-5P
AACATTATATTTTATTTTTGGTATTTGAGCAGGAATAGTAGGAACATCTTTAAGATTACTTATTCGTACTGAATTAGGTAATCCTGGATCTTTAATTGGAGATGATCAAATTTATAATACTATTGTAACAGCTCATGCTTTTATTATAATTTTTTTTATAGTTATACCTATTATAATTGGAGGATTTGGAAATTGACTTGTACCTCTTATACTTGGAGCCCCAGATATAGCTTTCCCCCGTATAAATAATATAAGATTTTGATTACTTCCTCCTTCTTTAATTTTATTAATTTCTAGAAGAATTGTAGAAAATGGAGCAGGGACTGGTTGAACAGTTTACCCCCCCCTCTCTTCTAATATTGCCCATAGAGGAAGTTCAGTAGATTTAGCTATTTTTTCTCTTCATTTAGCAGGAATTTCTTCAATTTTAGGAGCTATTAATTTTATTACTACAATCATTAATATACGAATTAATAATATATCATTTGATCAAATACCTTTATTTATCTGAGCAGTAGGTATTACTGCACTATTACTATTATTATCTTTACCAGTATTAGCTGGAGCTATTACTATATTACTTACAGATCGAAATTTAAATACTTCTTTTTTTGACCCTGCGGGAGGAGGAGATCCAATTCTTTATCAACATTTATTC
>MABUT276-12|KC158380|NIBGE_BUT-00276|Graphium_cloanthus|COI-5P
AACATTATATTTTATTTTTGGTATTTGAGCAGGAATAGTAGGAACATCTTTAAGATTACTTATTCGTACTGAATTAGGTAATCCTGGATCTTTAATTGGAGATGATCAAATTTATAATACTATTGTAACAGCTCATGCTTTTATTATAATTTTTTTTATAGTTATACCTATTATAATTGGAGGATTTGGAAATTGACTTGTACCTCTTATACTTGGAGCCCCAGATATAGCTTTCCCCCGTATAAATAATATAAGATTTTGATTACTTCCTCCTTCTTTAATTTTATTAATTTCTAGAAGAATTGTAGAAAATGGAGCAGGGACTGGTTGAACAGTTTACCCCCCCCTCTCTTCTAATATTGCCCATAGAGGAAGTTCAGTAGATTTAGCTATTTTTTCTCTTCATTTAGCAGGAATTTCTTCAATTTTAGGAGCTATTAATTTTATTACTACAATCATTAATATACGAATTAATAATATATCATTTGATCAAATACCTTTATTTATCTGAGCAGTAGGTATTACTGCACTATTACTATTATTATCTTTACCAGTATTAGCTGGAGCTATTACTATATTACTTACAGATCGAAATTTAAATACTTCTTTTTTTGATCCTGCGGGAGGAGGAGATCCAATTCTTTATCAACATTTATTC
>MABUT195-10|KC158381|NIBGE_BUT-00195|Hasora_chromus|COI-5P
AACATTATATTTTATTTTCGGAATTTGAGCAGGTATAGTTGGAACTTCCTTAAGTTTATTAATTCGAACTGAATTAGGAAATCCAGGATCATTAATTGGAGATGATCAAATTTATAATACTATTGTCACAGCACATGCTTTTATTATAATTTTTTTTATAGTTATACCTATTATAATTGGAGGATTTGGAAACTGATTAGTACCTTTAATATTAGGTGCCCCAGATATAGCTTTTCCTCGAATAAATAATATAAGTTTTTGACTTTTACCCCCCTCATTAACTTTATTAATTTCAAGTAGAATTGTAGAAAATGGAGCAGGTACAGGATGAACAGTTTATCCCCCTCTTTCAGCTAACATCGCCCATCAGGGATCATCTGTAGATTTAGCAATTTTTTCTCTTCATTTAGCTGGTATTTCCTCTATTTTAGGGGCCATTAATTTCATTACAACTATTATTAATATACGAGTTAATAATTTATCATTTGACCAAATACCTTTATTTGTTTGAGCAGTAGGAATTACTGCATTACTTCTTCTTTTATCTTTACCTGTATTAGCTGGTGCTATTACTATATTATTAACAGATCGAAATTTAAATACATCATTTTTTGATCCTGCAGGAGGAGGAGATCCTATCCTATATCAACATTTATTT
>MABUT242-11|KC158386|NIBGE_BUT-00242|Heliophorus_sena|COI-5P
AACATTATATTTTATTTTTGGAATTTGAGCGGGTATAGTAGGAACCTCTTTAAGAATTTTAATCCGTCTTGAATTAGGAAATCCAGGATCATTAATCGGAAATGATCAAATTTATAACACTATTGTAACTGCTCATGCTTTTATTATAATTTTTTTTATAGTAATACCTATTATAATTGGAGGATTTGGAAATTGACTTGTTCCACTAATATTAGGAGCACCTGATATAGCATTCCCACGAATAAATAATATAAGATTTTGACTACTTCCCCCATCATTATTGTTATTAATTTCAAGAAGAATCGTAGAAAACGGAGCAGGAACAGGATGAACAGTTTACCCCCCACTTTCATCTAATATTGCACATAGAGGTTCTTCAGTTGATTTAGCTATTTTTTCCCTTCATTTAGCAGGAATTTCTTCAATTTTAGGAGCTATTAATTTTATTACAACCATTATTAATATACGAATTAATAATTTATCTTTTGATCAAATATCTTTATTTATTTGAGCTGTAGGAATTACAGCTTTATTATTATTATTATCTTTACCTGTTTTAGCTGGAGCTATTACTATATTATTAACAGATCGTAATTTAAATACATCTTTTTTTGATCCAGCAGGAGGTGGTGACCCAATCTTATATCAACATTTATTT
>MABUT326-13|NIBGE_BUT-00326|Heliophorus_sena|COI-5P
AACATTATATTTTATTTTTGGAATTTGAGCGGGTATAGTAGGAACCTCTTTAAGAATTTTAATCCGTCTTGAATTAGGAAATCCAGGATCATTAATCGGAAATGATCAAATTTATAACACTATTGTAACTGCTCATGCTTTTATTATAATTTTTTTTATAGTAATACCTATTATAATTGGAGGATTTGGAAATTGACTTGTTCCACTAATATTGGGAGCACCTGATATAGCATTCCCACGAATAAATAATATAAGATTTTGACTACTTCCCCCATCATTATTGTTATTAATTTCAAGAAGAATCGTAGAAAACGGAGCAGGAACAGGATGAACAGTTTACCCCCCACTTTCATCTAATATTGCACATAGAGGTTCTTCAGTTGATTTAGCTATTTTTTCCCTTCATTTAGCAGGAATTTCTTCAATTTTAGGAGCTATTAATTTTATTACAACCATTATTAATATACGAATTAATAATTTATCTTTTGATCAAATATCTTTATTTATTTGAGCTGTAGGAATTACAGCTTTATTATTATTATTATCTTTACCTGTTTTAGCTGGAGCTATTACTATGTTATTAACAGATCGTAATTTAAATACATCTTTTTTTGATCCAGCAGGAGGTGGTGACCCAATCTTATATCAACATTTATTT
>MABUT243-11|KC158382|NIBGE_BUT-00243|Heliophorus_sena|COI-5P
AACATTATATTTTATTTTTGGAATTTGAGCGGGTATAGTAGGAACCTCTTTAAGAATTTTAATCCGTCTTGAATTAGGAAATCCAGGATCATTAATCGGAAATGATCAAATTTATAACACTATTGTAACTGCTCATGCTTTTATTATAATTTTTTTTATAGTAATACCTATTATAATTGGAGGATTTGGAAATTGACTTGTTCCACTAATATTAGGAGCACCTGATATAGCATTCCCACGAATAAATAATATAAGATTTTGACTACTTCCCCCATCATTATTGTTATTAATTTCAAGAAGAATCGTAGAAAACGGAGCAGGAACAGGATGAACAGTTTACCCCCCACTTTCATCTAATATTGCACATAGAGGTTCTTCAGTTGATTTAGCTATTTTTTCCCTTCATTTAGCAGGAATTTCTTCAATTTTAGGAGCTATTAATTTTATTACAACCATTATTAATATACGAATTAATAATTTATCTTTTGATCAAATATCTTTATTTATTTGAGCTGTAGGAATTACAGCTTTATTATTATTATTATCTTTACCTGTTTTAGCTGGAGCTATTACTATATTATTAACAGATCGTAATTTAAATACATCTTTTTTTGATCCAGCAGGAGGTGGTGACCCAATCTTATATCAACATTTATTT
>MABUT118-10|HQ990429|NIBGE_BUT-00118|Heliophorus_sena|COI-5P
AACATTATATTTTATTTTTGGAATTTGAGCGGGTATAGTAGGAACCTCTTTAAGAATTTTAATCCGTCTTGAATTAGGAAATCCAGGATCATTAATCGGAAATGATCAAATTTATAACACTATTGTAACTGCTCATGCTTTTATTATAATTTTTTTTATAGTAATACCTATTATAATTGGAGGATTTGGAAATTGACTTGTTCCACTAATATTGGGAGCACCTGATATAGCATTCCCACGAATAAATAATATAAGATTTTGACTACTTCCCCCATCATTGTTGTTATTAATTTCAAGAAGAATCGTAGAAAACGGAGCAGGAACAGGATGAACAGTTTACCCCCCACTTTCATCTAATATTGCACATAGAGGTTCTTCAGTTGATTTAGCTATTTTTTCCCTTCATTTAGCAGGAATTTCTTCAATTTTAGGAGCTATTAATTTTATTACAACCATTATTAATATACGAATTAATAATTTATCTTTTGATCAAATATCTTTATTTATTTGAGCTGTAGGAATTACAGCTTTATTATTATTATTATCTTTACCTGTTTTAGCTGGAGCTATTACTATGTTATTAACAGATCGTAATTTAAATACATCTTTTTTTGATCCAGCAGGAGGTGGTGACCCAATCTTATATCAACATTTATTT
>MABUT241-11|KC158385|NIBGE_BUT-00241|Heliophorus_sena|COI-5P
AACATTATATTTTATTTTTGGAATTTGAGCGGGTATAGTAGGAACCTCTTTAAGAATTTTAATCCGTCTTGAATTAGGAAATCCAGGATCATTAATCGGAAATGATCAAATTTATAACACTATTGTAACTGCTCATGCTTTTATTATAATTTTTTTTATAGTAATACCTATTATAATTGGAGGATTTGGAAATTGACTTGTTCCACTAATATTAGGAGCACCTGATATAGCATTCCCACGAATAAATAATATAAGATTTTGACTACTTCCCCCATCATTATTGTTATTAATTTCAAGAAGAATCGTAGAAAACGGAGCAGGAACAGGATGAACAGTTTACCCCCCACTTTCATCTAATATTGCACATAGAGGTTCTTCAGTTGATTTAGCTATTTTTTCCCTTCATTTAGCAGGAATTTCTTCAATTTTAGGAGCTATTAATTTTATTACAACCATTATTAATATACGAATTAATAATTTATCTTTTGATCAAATATCTTTATTTATTTGAGCTGTAGGAATTACAGCTTTATTATTATTATTATCTTTACCTGTTTTAGCTGGAGCTATTACTATATTATTAACAGATCGTAATTTAAATACATCTTTTTTTGATCCAGCAGGAGGTGGTGACCCAATCTTATATCAACATTTATTT
>MABUT158-10|KC158383|NIBGE_BUT-00158|Heliophorus_sena|COI-5P
AACATTATATTTTATTTTTGGAATTTGAGCGGGTATAGTAGGAACCTCTTTAAGAATTTTAATCCGTCTTGAGTTAGGAAATCCAGGATCATTAATCGGAAATGATCAAATTTATAACACTATTGTAACTGCTCATGCTTTTATTATAATTTTTTTTATAGTAATACCTATTATAATTGGAGGATTTGGAAATTGACTTGTTCCACTAATATTGGGAGCACCTGATATAGCATTCCCACGAATAAATAATATAAGATTTTGACTACTTCCCCCATCATTATTGTTATTAATTTCAAGAAGAATCGTAGAAAACGGAGCAGGAACAGGATGAACAGTTTACCCCCCACTTTCATCTAATATTGCACATAGAGGTTCTTCAGTTGATTTAGCTATTTTTTCCCTTCATTTAGCAGGAATTTCTTCAATTTTAGGAGCTATTAATTTTATTACAACCATTATTAATATACGAATTAATAATTTATCTTTTGATCAAATATCTTTATTTATTTGAGCTGTAGGAATTACAGCTTTATTATTATTATTATCTTTACCTGTTTTAGCTGGAGCTATTACTATGTTATTAACAGATCGTAATTTAAATACATCTTTTTTTGATCCAGCAGGAGGTGGTGACCCAATCTTATATCAACATTTATTT
>MABUT159-10|KC158384|NIBGE_BUT-00159|Heliophorus_sena|COI-5P
AACATTATATTTTATTTTTGGAATTTGAGCGGGTATAGTAGGAACCTCTTTAAGAATTTTAATCCGTCTTGAATTAGGAAATCCAGGATCATTAATCGGAAATGATCAAATTTATAACACTATTGTAACTGCTCATGCTTTTATTATAATTTTTTTTATAGTAATACCTATTATAATTGGAGGATTTGGAAATTGACTTGTTCCACTAATATTGGGAGCACCTGATATAGCATTCCCACGAATAAATAATATAAGATTTTGACTACTTCCCCCATCATTATTACTATTAATTTCAAGAAGAATCGTAGAAAACGGAGCAGGAACAGGATGAACAGTTTACCCCCCACTTTCATCTAATATTGCACATAGAGGTTCTTCAGTTGATTTAGCTATTTTTTCCCTTCATTTAGCAGGAATTTCTTCAATTTTAGGAGCTATTAATTTTATTACAACCATTATTAATATACGAATTAATAATTTATCTTTTGATCAAATATCTTTATTTATTTGAGCTGTAGGAATTACAGCTTTATTATTATTATTATCTTTACCTGTTTTAGCTGGAGCTATTACTATGTTATTAACAGATCGTAATTTAAATACATCTTTTTTTGATCCAGCAGGAGGTGGTGACCCAATCTTATATCAACATTTATTT
>MABUT304-12|KC158387|NIBGE_BUT-00304|Hipparchia_parisatis|COI-5P
AACTTTATACTTTATTTTTGGAATTTGAGCAGGAATAGTAGGTACATCTCTTAGTTTAATTATTCGAACAGAATTAGGTACCCCAGGATCTTTAATTGGAGATGATCAAATTTATAATACTATTGTAACTGCCCATGCTTTCATTATAATTTTTTTTATAGTAATACCTATTATAATTGGAGGATTTGGTAATTGACTTGTTCCCCTTATATTAGGAGCCCCTGATATAGCTTTCCCACGAATAAATAATATAAGATTTTGACTTTTACCCCCCTCTTTAATATTATTAATTTCAAGTAGTATCGTAGAAAATGGAGCAGGAACAGGATGAACAGTTTATCCTCCCTTATCTTCTAATATTGCCCATGGTGGGTCTTCAGTAGATTTAGCAATCTTTTCTTTACATTTAGCAGGTATTTCTTCAATTTTAGGAGCTATTAATTTTATTACAACAATTATTAACATACGAATTAATAATATAACTTATGATCAAATACCATTATTTGTTTGAGCCGTAGGAATTACAGCATTATTATTATTGCTTTCACTTCCTGTATTAGCTGGAGCTATTACAATATTATTAACAGATCGAAATTTAAATACTTCATTTTTTGACCCCGCTGGAGGAGGAGATCCTATTTTATACCAACATTTATTT
>MABUT024-10|HQ990342|NIBGE_BUT-00024|Junonia_almana|COI-5P
TACCTTATATTTTATTTTTGGAATTTGAGCAGGTATAGTAGGAACTTCATTAAGTTTATTAATTCGAACTGAATTAGGAAATCCAGGATCACTAATTGGTGATGATCAAATTTATAATACTATTGTTACAGCTCATGCTTTTATTATAATTTTTTTTATAGTTATACCAATTATAATAGGAGGATTTGGTAATTGATTAGTACCTCTTATATTAGGAGCCCCAGATATAGCTTTCCCCCGAATAAATAATATAAGATTTTGATTACTACCCCCATCATTAGTATTATTAATTTCTAGAAGAATTGTAGAAAATGGAGCAGGAACAGGATGAACAGTATACCCCCCACTTTCATCTAATATTGCTCATGGAGGATCATCAGTTGACTTAGCAATTTTTTCCCTTCATTTAGCAGGAATTTCATCAATTTTAGGAGCTATTAATTTTATTACTACAATTATTAATATACGAGTTAATGGTATATCATTTGATCAAATACCTTTATTTGTATGATCAGTAGGAATTACAGCCTTATTATTAGTTTTATCTCTTCCAGTATTAGCAGGAGCTATTACTATACTTTTAACAGACCGAAATATTAATACTTCATTTTTTGACCCAGCTGGTGGAGGTGATCCTATTTTATATCAACATTTATTT
>MABUT333-13|NIBGE_BUT-00333|Junonia_almana|COI-5P
TACCTTATATTTTATTTTTGGAATTTGAGCAGGTATAGTAGGAACTTCATTAAGTTTATTAATTCGAACTGAATTAGGAAATCCAGGATCACTAATTGGTGATGATCAAATTTATAATACTATTGTTACAGCTCATGCTTTTATTATAATTTTTTTTATAGTTATACCAATTATAATAGGAGGATTTGGTAATTGATTAGTACCTCTCATATTAGGAGCCCCAGATATAGCTTTCCCCCGAATAAATAATATAAGATTTTGATTACTACCCCCATCATTAGTATTATTAATTTCTAGAAGAATTGTAGAAAATGGAGCAGGAACAGGATGAACAGTATACCCCCCACTTTCATCTAATATTGCTCATGGAGGATCATCAGTTGACTTAGCAATTTTTTCCCTTCATTTAGCAGGAATTTCATCAATTTTAGGAGCTATTAATTTTATTACTACAATTATTAATATACGAGTTAATGGTATATCATTTGATCAAATACCTTTATTTGTATGATCAGTAGGAATTACAGCCTTATTATTAGTTTTATCTCTTCCAGTATTAGCAGGAGCTATTACTATACTTTTAACAGACCGAAATATTAATACTTCATTTTTTGACCCAGCTGGTGGAGGTGATCCTATTTTATATCAACATTTATTT
>MABUT332-13|NIBGE_BUT-00332|Junonia_almana|COI-5P
TACCTTATATTTTATTTTTGGAATTTGAGCAGGTATAGTAGGAACTTCATTAAGTTTATTAATTCGAACTGAATTAGGAAATCCAGGATCACTAATTGGTGATGATCAAATTTATAATACTATTGTTACAGCTCATGCTTTTATTATAATTTTTTTTATAGTTATACCAATTATAATAGGAGGATTTGGTAATTGATTAGTACCTCTTATATTAGGAGCCCCAGATATAGCTTTCCCCCGAATAAATAATATAAGATTTTGATTACTACCCCCATCATTAGTATTATTAATTTCTAGAAGAATTGTAGAAAATGGAGCAGGAACAGGATGAACAGTATACCCCCCACTTTCATCTAATATTGCTCATAGAGGATCATCAGTTGACTTAGCAATTTTTTCCCTTCATTTAGCAGGAATTTCATCAATTTTAGGAGCTATTAATTTTATTACTACAATTATTAATATACGAGTTAATGGTATATCATTTGATCAAATACCTTTATTTGTATGATCAGTAGGAATTACAGCCTTATTATTAGTTTTATCTCTTCCAGTATTAGCAGGAGCTATTACTATACTTTTAACAGACCGAAATATTAATACTTCATTTTTTGACCCAGCTGGTGGAGGTGATCCTATTTTATATCAACATTTATTT
>MABUT331-13|NIBGE_BUT-00331|Junonia_almana|COI-5P
TACCTTATATTTTATTTTTGGAATTTGAGCAGGTATAGTAGGAACTTCATTAAGTTTATTAATTCGAACTGAATTAGGAAATCCAGGATCACTAATTGGTGATGATCAAATTTATAATACTATTGTTACAGCTCATGCTTTTATTATAATTTTTTTTATAGTTATACCAATTATAATAGGAGGATTTGGTAATTGATTAGTACCTCTCATATTAGGAGCCCCAGATATAGCTTTCCCCCGAATAAATAATATAAGATTTTGATTACTACCCCCATCATTAGTATTATTAATTTCTAGAAGAATTGTAGAAAATGGAGCAGGAACAGGATGAACAGTATACCCCCCACTTTCATCTAATATTGCTCATGGAGGATCATCAGTTGACTTAGCAATTTTTTCCCTTCATTTAGCAGGAATTTCATCAATTTTAGGAGCTATTAATTTTATTACTACAATTATTAATATACGAGTTAATGGTATATCATTTGATCAAATACCTTTATTTGTATGATCAGTAGGAATTACAGCCTTATTATTAGTTTTATCTCTTCCAGTATTAGCAGGAGCTATTACTATACTTTTAACAGACCGAAATATTAATACTTCATTTTTTGACCCAGCTGGTGGAGGTGATCCTATTTTATATCAACATTTATTT
>MABUT021-10|HQ990340|NIBGE_BUT-00021|Junonia_almana|COI-5P
-------------------------------------GTAGGAACTTCATTAAGTTTATTAATTCGAACTGAATTAGGAAATCCAGGATCACTAATTGGTGATGATCAAATTTATAATACTATTGTTACAGCTCATGCTTTTATTATAATTTTTTTTATAGTTATACCAATTATAATAGGAGGATTTGGTAATTGATTAGTACCTCTCATATTAGGAGCCCCAGATATAGCTTTCCCCCGAATAAATAATATAAGATTTTGATTACTACCCCCATCATTAGTATTATTAATTTCTAGAAGAATTGTAGAAAATGGAGCAGGAACAGGATGAACAGTATACCCCCCACTTTCATCTAATATTGCTCATGGAGGATCATCAGTTGACTTAGCAATTTTTTCCCTTCATTTAGCAGGAATTTCATCAATTTTAGGAGCTATTAATTTTATTACTACAATTATTAATATACGAGTTAATGGTATATCATTTGATCAAATACCTTTATTTGTATGATCAGTAGGAATTACAGCCTTATTATTAGTTTTATCTCTTCCAGTATTAGCAGGAGCTATTACTATACTTTTAACAGACCGAAATATTAATACTTCATTTTTTGACCCAGCTGG----------------------------------
>MABUT025-10|HQ990343|NIBGE_BUT-00025|Junonia_almana|COI-5P
TACCTTATATTTTATTTTTGGAATTTGAGCAGGTATAGTAGGAACTTCATTAAGTTTATTAATTCGAACTGAATTAGGAAATCCAGGATCACTAATTGGTGATGATCAAATTTATAATACTATTGTTACAGCTCATGCTTTTATTATAATTTTTTTTATAGTTATACCAATTATAATAGGAGGATTTGGTAATTGATTAGTACCTCTCATATTAGGAGCCCCAGATATAGCTTTCCCCCGAATAAATAATATAAGATTTTGATTACTACCCCCATCATTAGTATTATTAATTTCTAGAAGAATTGTAGAAAATGGAGCAGGAACAGGATGAACAGTATACCCCCCACTTTCATCTAATATTGCTCATGGAGGATCATCAGTTGACTTAGCAATTTTTTCCCTTCATTTAGCAGGAATTTCATCAATTTTAGGAGCTATTAATTTTATTACTACAATTATTAATATACGAGTTAATGGTATATCATTTGATCAAATACCTTTATTTGTATGATCAGTAGGAATTACAGCCTTATTATTAGTTTTATCTCTTCCAGTATTAGCAGGAGCTATTACTATACTTTTAACAGACCGAAATATTAATACTTCATTTTTTGACCCAGCTGGTGGAGGTGATCCTATTTTATATCAACATTTATTT
>MABUT330-13|NIBGE_BUT-00330|Junonia_almana|COI-5P
TACCTTATATTTTATTTTTGGAATTTGAGCAGGTATAGTAGGAACTTCATTAAGTTTATTAATTCGAACTGAATTAGGAAATCCAGGATCACTAATTGGTGATGATCAAATTTATAATACTATTGTTACAGCTCATGCTTTTATTATAATTTTTTTTATAGTTATACCAATTATAATAGGAGGATTTGGTAATTGATTAGTACCTCTTATATTAGGAGCCCCAGATATAGCTTTCCCCCGAATAAATAATATAAGATTTTGATTACTACCCCCATCATTAGTATTATTAATTTCTAGAAGAATTGTAGAAAATGGAGCAGGAACAGGATGAACAGTATACCCCCCACTTTCATCTAATATTGCTCATGGAGGATCATCAGTTGACTTAGCAATTTTTTCCCTTCATTTAGCAGGAATTTCATCAATTTTAGGAGCTATTAATTTTATTACTACAATTATTAATATACGAGTTAATGGTATATCATTTGATCAAATACCTTTATTTGTATGATCAGTAGGAATTACAGCCTTATTATTAGTTTTATCTCTTCCAGTATTAGCAGGAGCTATTACTATACTTTTAACAGACCGAAATATTAATACTTCATTTTTTGACCCAGCTGGTGGAGGTGATCCTATTTTATATCAACATTTATTT
>MAIMB166-09|GU681859|NIBGE_IMB-00166|Junonia_almana|COI-5P
----------------------ATTTGAGCAGGTATAGTAGGAACTTCATTAAGTTTATTAATTCGAACTGAATTAGGAAATCCAGGATCACTAATTGGTGATGATCAAATTTATAATACTATTGTTACAGCTCATGCTTTTATTATAATTTTTTTTATAGTTATACCAATTATAATAGGAGGATTTGGTAATTGATTAGTACCTCTCATATTAGGAGCCCCAGATATAGCTTTCCCCCGAATAAATAATATAAGATTTTGATTACTACCCCCATCATTAGTATTATTAATTTCTAGAAGAATTGTAGAAAATGGAGCAGGAACAGGATGAACAGTATACCCCCCACTTTCATCTAATATTGCTCATGGAGGATCATCAGTTGACTTAGCAATTTTTTCCCTTCATTTAGCAGGAATTTCATCAATTTTAGGAGCTATTAATTTTATTACTACAATTATTAATATACGAGTTAATGGTATATCATTTGATCAAATACCTTTATTTGTATGATCAGTAGGAATTACAGCCTTATTATTAGTTTTATCTCTTCCAGTATTAGCAGGAGCTATTACTATACTTTTAACAGACCGAAATATTAATACTTCATTTTTTGACCCAGCTGG----------------------------------
>MABUT023-10|HQ990341|NIBGE_BUT-00023|Junonia_almana|COI-5P
TACCTTATATTTTATTTTTGGAATTTGAGCAGGTATAGTAGGAACTTCATTAAGTTTATTAATTCGAACTGAATTAGGAAATCCAGGATCACTAATTGGTGATGATCAAATTTATAATACTATTGTTACAGCTCATGCTTTTATTATAATTTTTTTTATAGTTATACCAATTATAATAGGAGGATTTGGTAATTGATTAGTACCTCTCATATTAGGAGCCCCAGATATAGCTTTCCCCCGAATAAATAATATAAGATTTTGATTACTACCCCCATCATTAGTATTATTAATTTCTAGAAGAATTGTAGAAAATGGAGCAGGAACAGGATGAACAGTATACCCCCCACTTTCATCTAATATTGCTCATGGAGGATCATCAGTTGACTTAGCAATTTTTTCCCTTCATTTAGCAGGAATTTCATCAATTTTAGGAGCTATTAATTTTATTACTACAATTATTAATATACGAGTTAATGGTATATCATTTGATCAAATACCTTTATTTGTATGATCAGTAGGAATTACAGCCTTATTATTAGTTTTATCTCTTCCAGTATTAGCAGGAGCTATTACTATACTTTTAACAGACCGAAATATTAATACTTCATTTTTTGACCCAGCTGGTGGAGGTGATCCTATTTTATATCAACATTTATTT
>MABUT310-12|KC158388|NIBGE_BUT-00310|Junonia_almana|COI-5P
TACCTTATATTTTATTTTTGGAATTTGAGCAGGTATAGTAGGAACTTCATTAAGTTTATTAATTCGAACTGAATTAGGAAATCCAGGATCACTAATTGGTGATGATCAAATTTATAATACTATTGTTACAGCTCATGCTTTTATTATAATTTTTTTTATAGTTATACCAATTATAATAGGAGGATTTGGTAATTGATTAGTACCTCTTATATTAGGAGCCCCAGATATAGCTTTCCCCCGAATAAATAATATAAGATTTTGATTACTACCCCCATCATTAGTATTATTAATTTCTAGAAGAATTGTAGAAAATGGAGCAGGAACAGGATGAACAGTATACCCCCCACTTTCATCTAATATTGCTCATGGAGGATCATCAGTTGACTTAGCAATTTTTTCCCTTCATTTAGCAGGAATTTCATCAATTTTAGGAGCTATTAATTTTATTACTACAATTATTAATATACGAGTTAATGGTATATCATTTGATCAAATACCTTTATTTGTATGATCAGTAGGAATTACAGCCTTATTATTAGTTTTATCTCTTCCAGTATTAGCAGGAGCTATTACTATACTTTTAACAGACCGAAATATTAATACTTCATTTTTTGACCCAGCTGGTGGAGGTGATCCTATTTTATATCAACATTTATTT
>MABUT224-11|KC158389|NIBGE_BUT-00224|Junonia_almana|COI-5P
TACCTTATATTTTATTTTTGGAATTTGAGCAGGTATAGTAGGAACTTCATTAAGTTTATTAATTCGAACTGAATTAGGAAATCCAGGATCACTAATTGGTGATGATCAAATTTATAATACTATTGTTACAGCTCATGCTTTTATTATAATTTTTTTTATAGTTATACCAATTATAATAGGAGGATTTGGTAATTGATTAGTACCTCTTATATTAGGAGCCCCAGATATAGCTTTCCCCCGAATAAATAATATAAGATTTTGATTACTACCCCCATCATTAGTATTATTAATTTCTAGAAGAATTGTAGAAAATGGAGCAGGAACAGGATGAACAGTATACCCCCCACTTTCATCTAATATTGCTCATGGAGGATCATCAGTTGACTTAGCAATTTTTTCCCTTCATTTAGCAGGAATTTCATCAATTTTAGGAGCTATTAATTTTATTACTACAATTATTAATATACGAGTTAATGGTATATCATTTGATCAAATACCTTTATTTGTATGATCAGTAGGAATTACAGCCTTATTATTAGTTTTATCTCTTCCAGTATTAGCAGGAGCTATTACTATACTTTTAACAGACCGAAATATTAATACTTCATTTTTTGACCCAGCTGGTGGAGGTGATCCTATTTTATATCAACATTTATTT
>MABUT225-11|KC158390|NIBGE_BUT-00225|Junonia_almana|COI-5P
TACCTTATATTTTATTTTTGGAATTTGAGCAGGTATAGTAGGAACTTCATTAAGTTTATTAATTCGAACTGAATTAGGAAATCCAGGATCACTAATTGGTGATGATCAAATTTATAATACTATTGTTACAGCTCATGCTTTTATTATAATTTTTTTTATAGTTATACCAATTATAATAGGAGGATTTGGTAATTGATTAGTACCTCTCATATTAGGAGCCCCAGATATAGCTTTCCCCCGAATAAATAATATAAGATTTTGATTACTACCCCCATCATTAGTATTATTAATTTCTAGAAGAATTGTAGAAAATGGAGCAGGAACAGGATGAACAGTATACCCCCCACTTTCATCTAATATTGCTCATGGAGGATCATCAGTTGACTTAGCAATTTTTTCCCTTCATTTAGCAGGAATTTCATCAATTTTAGGAGCTATTAATTTTATTACTACAATTATTAATATACGAGTTAATGGTATATCATTTGATCAAATACCTTTATTTGTATGATCAGTAGGAATTACAGCCTTATTATTAGTTTTATCTCTTCCAGTATTAGCAGGAGCTATTACTATACTTTTAACAGACCGAAATATTAATACTTCATTTTTTGACCCAGCTGGTGGAGGTGATCCTATTTTATATCAACATTTATTT
>MABUT334-13|NIBGE_BUT-00334|Junonia_almana|COI-5P
TACCTTATATTTTATTTTTGGAATTTGAGCAGGTATAGTAGGAACTTCATTAAGTTTATTAATTCGAACTGAATTAGGAAATCCAGGATCACTAATTGGTGATGATCAAATTTATAATACTATTGTTACAGCTCATGCTTTTATTATAATTTTTTTTATAGTTATACCAATTATAATAGGAGGATTTGGTAATTGATTAGTACCTCTCATATTAGGAGCCCCAGATATAGCTTTCCCCCGAATAAATAATATAAGATTTTGATTACTACCCCCATCATTAGTATTATTAATTTCTAGAAGAATTGTAGAAAATGGAGCAGGAACAGGATGAACAGTATACCCCCCACTTTCATCTAATATTGCTCATGGAGGATCATCAGTTGACTTAGCAATTTTTTCCCTTCATTTAGCAGGAATTTCATCAATTTTAGGAGCTATTAATTTTATTACTACAATTATTAATATACGAGTTAATGGTATATCATTTGATCAAATACCTTTATTTGTATGATCAGTAGGAATTACAGCCTTATTATTAGTTTTATCTCTTCCAGTATTAGCAGGAGCTATTACTATACTTTTAACAGACCGAAATATTAATACTTCATTTTTTGACCCAGCTGGTGGAGGTGATCCTATTTTATATCAACATTTATTT
>MABUT274-11|KC158393|NIBGE_BUT-00274|Junonia_hierta|COI-5P
TACTTTATATTTTATTTTTGGAATTTGAGCAGGTATAGTAGGAACTTCATTAAGTTTATTAATTCGAACTGAATTAGGAAATCCAGGATCATTAATTGGAGATGATCAAATTTATAATACTATTGTTACAGCTCATGCTTTTATTATAATTTTTTTTATAGTAATACCAATTATAATAGGAGGATTTGGTAATTGATTAGTACCCCTTATGCTAGGAGCCCCAGATATAGCTTTTCCACGAATAAATAATATAAGATTTTGATTATTACCCCCATCATTAGTATTATTAATTTCTAGAAGAATTGTAGAAAATGGAGCAGGAACAGGATGAACAGTGTACCCCCCACTCTCATCTAATATTGCTCATGGAGGATCTTCAGTTGATTTAGCAATTTTTTCCCTTCATCTAGCAGGAATTTCTTCCATTTTAGGAGCTATTAATTTTATTACAACAATTATTAATATACGAGTAAATGGAATATCCTTTGATCAAATACCTTTATTTGTTTGAGCTGTAGGAATTACAGCATTATTATTAGTTCTTTCTTTACCTGTATTAGCTGGAGCTATTACCATACTTTTAACAGATCGAAATATTAATACTTCATTTTTTGATCCAGCTGGTGGAGGAGATCCAATTTTATACCAACATTTATTT
>MABUT272-11|KC158391|NIBGE_BUT-00272|Junonia_hierta|COI-5P
TACTTTATATTTTATTTTTGGAATTTGAGCAGGTATAGTAGGAACTTCATTAAGTTTATTAATTCGAACTGAATTAGGAAATCCAGGATCATTAATTGGAGATGATCAAATTTATAATACTATTGTTACAGCTCATGCTTTTATTATAATTTTTTTTATAGTAATACCAATTATAATAGGAGGATTTGGTAATTGATTAGTACCCCTTATGCTAGGAGCCCCAGATATAGCTTTTCCACGAATAAATAATATAAGATTTTGATTATTACCCCCATCATTAGTATTATTAATTTCTAGAAGAATTGTAGAAAATGGAGCAGGAACAGGATGAACAGTGTACCCCCCACTCTCATCTAATATTGCTCATGGAGGATCTTCAGTTGATTTAGCAATTTTTTCCCTTCATCTAGCAGGAATTTCTTCCATTTTAGGAGCTATTAATTTTATTACAACAATTATTAATATACGAGTAAATGGAATATCCTTTGATCAAATACCTTTATTTGTTTGAGCTGTAGGAATTACAGCATTATTATTAGTTCTTTCTTTACCTGTATTAGCTGGAGCTATTACCATACTTTTAACAGATCGAAATATTAATACTTCATTTTTTGATCCAGCTGGTGGAGGAGATCCAATTTTATACCAACATTTATTT
>MABUT273-11|KC158392|NIBGE_BUT-00273|Junonia_hierta|COI-5P
TACTTTATATTTTATTTTTGGAATTTGAGCAGGTATAGTAGGAACTTCATTAAGTTTATTAATTCGAACTGAATTAGGAAATCCAGGATCATTAATTGGAGATGATCAAATTTATAATACTATTGTTACAGCTCATGCTTTTATTATAATTTTTTTTATAGTAATACCAATTATAATAGGAGGATTTGGTAATTGATTAGTACCCCTTATGCTAGGAGCCCCAGATATAGCTTTTCCACGAATAAATAATATAAGATTTTGATTATTACCCCCATCATTAGTATTATTAATTTCTAGAAGAATTGTAGAAAATGGAGCAGGAACAGGATGAACAGTGTACCCCCCACTCTCATCTAATATTGCTCATGGAGGATCTTCAGTTGATTTAGCAATTTTTTCCCTTCATCTAGCAGGAATTTCTTCCATTTTAGGAGCTATTAATTTTATTACAACAATTATTAATATACGAGTAAATGGAATATCCTTTGATCAAATACCTTTATTTGTTTGAGCTGTAGGAATTACAGCATTATTATTAGTTCTTTCTTTACCTGTATTAGCTGGAGCTATTACCATACTTTTAACAGATCGAAATATTAATACTTCATTTTTTGATCCAGCTGGTGGAGGAGATCCAATTTTATACCAACATTTATTT
>MABUT213-11|KC158396|NIBGE_BUT-00213|Junonia_iphita|COI-5P
TACCTTATATTTTATTTTTGGAATTTGAGCAGGTATAGTAGGAACTTCATTAAGTTTATTAATTCGAACTGAATTAGGAAATCCAGGATCATTAATTGGAGATGATCAAATTTATAATACTATTGTTACAGCTCATGCTTTTATTATAATTTTTTTCATAGTTATACCAATTATAATAGGAGGATTTGGTAATTGACTAGTACCACTTATATTAGGTGCCCCAGATATAGCTTTTCCACGAATAAATAATATAAGATTTTGATTACTACCCCCATCATTAATCTTATTAATTTCTAGAAGAATTGTAGAAAATGGAGCAGGAACAGGATGAACAGTGTACCCCCCACTTTCATCCAATATTGCTCATGGAGGATCTTCAGTTGACTTAGCAATTTTTTCCTTGCATTTAGCTGGAATTTCCTCTATTTTAGGAGCTATCAATTTTATTACAACAATCATTAATATACGAATTAATGGAATATCATTTGATCAAATACCTCTATTTATTTGAGCAGTAGGAATTACTGCTTTACTATTAGTTCTTTCTCTCCCAGTTTTAGCAGGAGCTATTACCATACTTCTTACAGATCGAAATATTAATACTTCATTTTTTGACCCAGCTGGTGGAGGAGATCCAATCCTATACCAACATTTATTT
>MABUT212-11|KC158394|NIBGE_BUT-00212|Junonia_iphita|COI-5P
TACCTTATATTTTATTTTTGGAATTTGAGCAGGTATAGTAGGAACTTCATTAAGTTTATTAATTCGAACTGAATTAGGAAATCCAGGATCATTAATTGGAGATGATCAAATTTATAATACTATTGTTACAGCTCATGCTTTTATTATAATTTTTTTCATAGTTATACCAATTATAATAGGAGGATTTGGTAATTGACTAGTACCACTTATATTAGGTGCCCCAGATATAGCTTTTCCACGAATAAATAATATAAGATTTTGATTACTACCCCCATCATTAATCTTATTAATTTCTAGAAGAATTGTAGAAAATGGAGCAGGAACAGGATGAACAGTGTACCCCCCACTTTCATCCAATATTGCTCATGGAGGATCTTCAGTTGACTTAGCAATTTTTTCCTTGCATTTAGCTGGAATTTCCTCTATTTTAGGAGCTATCAATTTTATTACAACAATCATTAATATACGAATTAATGGAATATCATTTGATCAAATACCTCTATTTATTTGAGCAGTAGGAATTACTGCTTTACTATTAGTTCTTTCTCTCCCAGTTTTAGCAGGAGCTATTACCATACTTCTTACAGATCGAAATATTAATACTTCATTTTTTGACCCAGCTGGTGGAGGAGATCCAATCCTATACCAACATTTATTT
>MABUT211-11|KC158397|NIBGE_BUT-00211|Junonia_iphita|COI-5P
TACCTTATATTTTATTTTTGGAATTTGAGCAGGTATAGTAGGAACTTCATTAAGTTTATTAATTCGAACTGAATTAGGAAATCCAGGATCATTAATTGGAGATGATCAAATTTATAATACTATTGTTACAGCTCATGCTTTTATTATAATTTTTTTCATAGTTATACCAATTATAATAGGAGGATTTGGTAATTGACTAGTACCACTTATATTAGGTGCCCCAGATATAGCTTTTCCACGAATAAATAATATAAGATTTTGATTACTACCCCCATCATTAATCTTATTAATTTCTAGAAGAATTGTAGAAAATGGAGCAGGAACAGGATGAACAGTGTACCCCCCACTTTCATCCAATATTGCTCATGGAGGATCTTCAGTTGACTTAGCAATTTTTTCCTTGCATTTAGCTGGAATTTCCTCTATTTTAGGAGCTATCAATTTTATTACAACAATCATTAATATACGAATTAATGGAATATCATTTGATCAAATACCTCTATTTATTTGAGCAGTAGGAATTACTGCTTTACTATTAGTTCTTTCTCTCCCAGTTTTAGCAGGAGCTATTACCATACTTCTTACAGATCGAAATATTAATACTTCATTTTTTGACCCAGCTGGTGGAGGAGATCCAATCCTATACCAACATTTATTT
>MABUT214-11|KC158395|NIBGE_BUT-00214|Junonia_iphita|COI-5P
TACCTTATATTTTATTTTTGGAATTTGAGCAGGTATAGTAGGAACTTCATTAAGTTTATTAATTCGAACTGAATTAGGAAATCCAGGATCATTAATTGGAGATGATCAAATTTATAATACTATTGTTACAGCTCATGCTTTTATTATAATTTTTTTCATAGTTATACCAATTATAATAGGAGGATTTGGTAATTGACTAGTACCACTTATATTAGGTGCCCCAGATATAGCTTTTCCACGAATAAATAATATAAGATTTTGATTACTACCCCCATCATTAATCTTATTAATTTCTAGAAGAATTGTAGAAAATGGAGCAGGAACAGGATGAACAGTGTACCCCCCACTTTCATCCAATATTGCTCATGGAGGATCTTCAGTTGACTTAGCAATTTTTTCCTTGCATTTAGCTGGAATTTCCTCTATTTTAGGAGCTATCAATTTTATTACAACAATCATTAATATACGAATTAATGGAATATCATTTGATCAAATACCTCTATTTATTTGAGCAGTAGGAATTACTGCTTTACTATTAGTTCTTTCTCTCCCAGTTTTAGCAGGAGCTATTACCATACTTCTTACAGATCGAAATATTAATACTTCATTTTTTGACCCAGCTGGTGGAGGAGATCCAATCCTATACCAACATTTATTT
>MABUT345-13|NIBGE_BUT-00345|Junonia_orithya|COI-5P
TACTTTATATTTTATTTTTGGAATTTGAGCAGGTATAGTAGGAACTTCATTAAGTTTATTAATTCGAACTGAATTAGGAAATCCAGGATCATTAATTGGAGATGATCAAATTTATAATACTATTGTTACAGCTCATGCTTTTATTATAATTTTTTTCATAGTAATACCTATTATAATAGGAGGATTTGGTAATTGATTAGTACCTCTTATATTAGGAGCCCCAGATATAGCTTTCCCACGAATAAATAATATAAGATTTTGACTATTACCCCCATCATTAGTATTATTAATTTCTAGAAGAATTGTAGAAAATGGAGCAGGAACAGGATGAACAGTGTACCCCCCACTCTCATCTAATATTGCTCACGGAGGATCTTCAGTTGATTTAGCAATTTTCTCCCTTCATTTAGCAGGAATTTCTTCTATTTTAGGAGCTATTAATTTTATTACAACAATTATTAATATACGAGTAAATGGAATATCTTTTGATCAAATACCTTTATTTGTCTGAGCTGTAGGAATTACAGCATTATTATTAGTTCTTTCTTTACCAGTATTAGCTGGAGCTATTACTATACTTTTAACAGATCGAAATATTAATACTTCATTTTTTGATCCAGCTGGTGGAGGAGACCCAATTTTATATCAACATTTATTT
>MABUT172-10|KC158404|NIBGE_BUT-00172|Junonia_orithya|COI-5P
TACTTTATATTTTATTTTTGGAATTTGAGCAGGTATAGTAGGAACTTCATTAAGTTTATTAATTCGAACTGAATTAGGAAATCCAGGATCATTAATTGGAGATGATCAAATTTATAATACTATTGTTACAGCTCATGCTTTTATTATAATTTTTTTCATAGTAATACCTATCATAATAGGAGGATTTGGTAATTGATTAGTACCTCTTATATTAGGAGCCCCAGATATAGCTTTCCCACGAATAAATAATATAAGATTTTGACTATTACCCCCATCATTAGTATTATTAATTTCTAGAAGAATTGTAGAAAATGGAGCAGGAACAGGATGAACAGTGTACCCCCCACTTTCATCTAATATTGCTCACGGAGGATCCTCAGTTGATTTAGCAATTTTCTCCCTTCATTTAGCAGGAATTTCTTCTATTTTAGGAGCTATTAATTTTATTACAACAATTATTAATATACGAGTAAATGGAATATCTTTTGATCAAATACCTTTATTTGTTTGAGCTGTAGGAATTACAGCATTACTATTAGTTCTTTCTTTACCGGTATTAGCTGGAGCTATTACTATACTTTTAACAGATCGAAATATTAATACTTCATTTTTTGATCCGGCTGGTGGAGGAGATCCAATTTTATACCAACATTTATTT
>MABUT163-10|KC158402|NIBGE_BUT-00163|Junonia_orithya|COI-5P
TACTTTATATTTTATTTTTGGAATTTGAGCAGGTATAGTGGGAACTTCATTAAGTTTATTAATTCGAACTGAATTAGGAAATCCAGGATCATTAATTGGAGATGATCAAATTTATAATACTATTGTTACAGCTCATGCTTTTATTATAATTTTTTTCATAGTAATACCTATTATAATAGGAGGATTTGGTAATTGATTAGTACCTCTTATATTAGGAGCCCCAGATATAGCTTTCCCACGAATAAATAATATAAGATTTTGACTATTACCCCCATCATTAGTATTATTAATTTCTAGAAGAATTGTAGAAAATGGAGCAGGAACAGGATGAACAGTGTACCCCCCACTCTCATCTAATATTGCTCACGGAGGATCTTCAGTTGATTTAGCAATTTTCTCCCTTCATTTAGCAGGAATTTCTTCTATTTTAGGAGCTATTAATTTTATTACAACAATTATTAATATACGAGTAAATGGAATATCTTTTGATCAAATACCTTTATTTGTTTGAGCTGTAGGAATTACAGCATTATTATTAGTTCTTTCTTTACCAGTATTAGCTGGAGCTATTACTATACTTTTAACAGATCGAAATATTAATACTTCATTTTTTGATCCAGCTGGTGGAGGAGACCCAATTTTATATCAACATTTATTT
>MABUT162-10|KC158403|NIBGE_BUT-00162|Junonia_orithya|COI-5P
TACTTTATATTTTATTTTTGGAATTTGAGCAGGTATAGTAGGAACTTCATTAAGTTTATTAATTCGAACTGAATTAGGAAATCCAGGATCATTAATTGGAGATGATCAAATTTATAATACTATTGTTACAGCTCATGCTTTTATTATAATTTTTTTCATAGTAATACCTATTATAATAGGAGGATTTGGTAATTGATTAGTACCTCTTATATTAGGAGCCCCAGATATAGCTTTCCCACGAATAAATAATATAAGATTTTGACTATTACCCCCATCATTAGTATTATTAATTTCTAGAAGAATTGTAGAAAATGGAGCAGGAACAGGATGAACAGTGTACCCCCCACTCTCATCTAATATTGCTCACGGAGGATCTTCAGTTGATTTAGCAATTTTCTCCCTTCATTTAGCAGGAATTTCTTCTATTTTAGGAGCTATTAATTTTATTACAACAATTATTAATATACGAGTAAATGGAATATCTTTTGATCAAATACCTTTATTTGTTTGAGCTGTAGGAATTACAGCATTATTATTAGTTCTTTCTTTACCAGTATTAGCTGGAGCTATTACTATACTTTTAACAGATCGAAATATTAATACTTCATTTTTTGATCCAGCTGGTGGAGGAGACCCAATTTTATATCAACATTTATTT
>MABUT055-10|HQ990373|NIBGE_BUT-00055|Junonia_orithya|COI-5P
TACTTTATATTTTATTTTTGGAATTTGAGCAGGTATAGTAGGAACTTCATTAAGTTTATTAATTCGAACTGAATTAGGAAATCCAGGATCATTAATTGGAGATGATCAAATTTATAATACTATTGTTACAGCTCATGCTTTTATTATAATTTTTTTCATAGTAATACCTATTATAATAGGAGGATTTGGTAATTGATTAGTACCTCTTATATTAGGAGCCCCAGATATAGCTTTCCCACGAATAAATAATATAAGATTTTGACTATTACCCCCATCATTAGTATTATTAATTTCTAGAAGAATTGTAGAAAATGGAGCAGGAACAGGATGAACAGTGTACCCCCCACTCTCATCTAATATTGCTCACGGAGGATCTTCAGTTGATTTAGCAATTTTCTCCCTTCATTTAGCAGGAATTTCTTCTATTTTAGGAGCTATTAATTTTATTACAACAATTATTAATATACGAGTAAATGGAATATCTTTTGATCAAATACCTTTATTTGTCTGAGCTGTAGGAATTACAGCATTATTATTAGTTCTTTCTTTACCAGTATTAGCTGGAGCTATTACTATACTTTTAACAGATCGAAATATTAATACTTCATTTTTTGATCCAGCTGGTGGAGGAGACCCAATTTTATATCAACATTTATTT
>MABUT056-10|HQ990374|NIBGE_BUT-00056|Junonia_orithya|COI-5P
TACTTTATATTTTATTTTTGGAATTTGAGCAGGTATAGTAGGAACTTCATTAAGTTTATTAATTCGAACTGAATTAGGAAATCCAGGATCATTAATTGGAGATGATCAAATTTATAATACTATTGTTACAGCTCATGCTTTTATTATAATTTTTTTCATAGTAATACCTATTATAATAGGAGGATTTGGTAATTGATTAGTACCTCTTATATTAGGAGCCCCAGATATAGCTTTCCCACGAATAAATAATATAAGATTTTGACTATTACCCCCATCATTAGTATTATTAATTTCTAGAAGAATTGTAGAAAATGGAGCAGGAACAGGATGAACAGTGTACCCCCCACTCTCATCTAATATTGCTCACGGAGGATCTTCAGTTGATTTAGCAATTTTCTCCCTTCATTTAGCAGGAATTTCTTCTATTTTAGGAGCTATTAATTTTATTACAACAATTATTAATATACGAGTAAATGGAATATCTTTTGATCAAATACCTTTATTTGTCTGAGCTGTAGGAATTACAGCATTATTATTAGTTCTTTCTTTACCAGTATTAGCTGGAGCTATTACTATACTTTTAACAGATCGAAATATTAATACTTCATTTTTTGATCCAGCTGGTGGAGGAGACCCAATTTTATATCAACATTTATTT
>MABUT057-10|HQ990375|NIBGE_BUT-00057|Junonia_orithya|COI-5P
TACTTTATATTTTATTTTTGGAATTTGAGCAGGTATAGTAGGAACTTCATTAAGTTTATTAATTCGAACTGAATTAGGAAATCCAGGATCATTAATTGGAGATGATCAAATTTATAATACTATTGTTACAGCTCATGCTTTTATTATAATTTTTTTCATAGTAATACCTATTATAATAGGAGGATTTGGTAATTGATTAGTACCTCTTATATTAGGAGCCCCAGATATAGCTTTCCCACGAATAAATAATATAAGATTTTGACTATTACCCCCATCATTAGTATTATTAATTTCTAGAAGAATTGTAGAAAATGGAGCAGGAACAGGATGAACAGTGTACCCCCCACTCTCATCTAATATTGCTCACGGAGGATCTTCAGTTGATTTAGCAATTTTCTCCCTTCATTTAGCAGGAATTTCTTCTATTTTAGGAGCTATTAATTTTATTACAACAATTATTAATATACGAGTAAATGGAATATCTTTTGATCAAATACCTTTATTTGTCTGAGCTGTAGGAATTACAGCATTATTATTAGTTCTTTCTTTACCAGTATTAGCTGGAGCTATTACTATACTTTTAACAGATCGAAATATTAATACTTCATTTTTTGATCCAGCTGGTGGAGGAGACCCAATTTTATATCAACATTTATTT
>MAIMB167-09|GU681856|NIBGE_IMB-00167|Junonia_orithya|COI-5P
----------------------ATTTGAGCAGGTATAGTAGGAACTTCATTAAGTTTATTAATTCGAACTGAATTAGGAAATCCAGGATCATTAATTGGAGATGATCAAATTTATAATACTATTGTTACAGCTCATGCTTTTATTATAATTTTTTTCATAGTAATACCTATTATAATAGGAGGATTTGGTAATTGATTAGTACCTCTTATATTAGGAGCCCCAGATATAGCTTTCCCACGAATAAATAATATAAGATTTTGACTATTACCCCCATCATTAGTATTATTAATTTCTAGAAGAATTGTAGAAAATGGAGCAGGAACAGGATGAACAGTGTACCCCCCACTCTCATCTAATATTGCTCACGGAGGATCTTCAGTTGATTTAGCAATTTTCTCCCTTCATTTAGCAGGAATTTCTTCTATTTTAGGAGCTATTAATTTTATTACAACAATTATTAATATACGAGTAAATGGAATATCTTTTGATCAAATACCTTTATTTGTCTGAGCTGTAGGAATTACAGCATTATTATTAGTTCTTTCTTTACCAGTATTAGCTGGAGCTATTACTATACTTTTAACAGATCGAAATATTAATACTTCATTTTTTGATCCAGCTGGTGGAGGAGACCCAATTTTAT--------------
>MABUT261-11|KC158401|NIBGE_BUT-00261|Junonia_orithya|COI-5P
TACTTTATATTTTATTTTTGGAATTTGAGCAGGTATAGTAGGAACTTCATTAAGTTTATTAATTCGAACTGAATTAGGAAATCCAGGATCATTAATTGGAGATGATCAAATTTATAATACTATTGTTACAGCTCATGCTTTTATTATAATTTTTTTCATAGTAATACCTATTATAATAGGAGGATTTGGTAATTGATTAGTACCTCTTATATTAGGAGCCCCAGATATAGCTTTCCCACGAATAAATAATATAAGATTTTGACTATTACCCCCATCATTAGTATTATTAATTTCTAGAAGAATTGTAGAAAATGGAGCAGGAACAGGATGAACAGTGTACCCCCCACTCTCATCTAATATTGCTCACGGAGGATCTTCAGTTGATTTAGCAATTTTCTCCCTTCATTTAGCAGGAATTTCTTCTATTTTAGGAGCTATTAATTTTATTACAACAATTATTAATATACGAGTAAATGGAATATCTTTTGATCAAATACCTTTATTTGTTTGAGCTGTAGGAATTACAGCATTATTATTAGTTCTTTCTTTACCAGTATTAGCTGGAGCTATTACTATACTTTTAACAGATCGAAATATTAATACTTCATTTTTTGATCCAGCTGGTGGAGGAGACCCAATTTTATATCAACATTTATTT
>MABUT260-11|KC158399|NIBGE_BUT-00260|Junonia_orithya|COI-5P
TACTTTATATTTTATTTTTGGAATTTGAGCAGGTATAGTAGGAACTTCATTAAGTTTATTAATTCGAACTGAATTAGGAAATCCAGGATCATTAATTGGAGATGATCAAATTTATAATACTATTGTTACAGCTCATGCTTTTATTATAATTTTTTTCATAGTAATACCTATTATAATAGGAGGATTTGGTAATTGATTAGTACCTCTTATATTAGGAGCCCCAGATATAGCTTTCCCACGAATAAATAATATAAGATTTTGACTATTACCCCCATCATTAGTATTATTAATTTCTAGAAGAATTGTAGAAAATGGAGCAGGAACAGGATGAACAGTGTACCCCCCACTCTCATCTAATATTGCTCACGGAGGATCTTCAGTTGATTTAGCAATTTTCTCCCTTCATTTAGCAGGAATTTCTTCTATTTTAGGAGCTATTAATTTTATTACAACAATTATTAATATACGAGTAAATGGAATATCTTTTGATCAAATACCTTTATTTGTTTGAGCTGTAGGAATTACAGCATTATTATTAGTTCTTTCTTTACCAGTATTAGCTGGAGCTATTACTATACTTTTAACAGATCGAAATATTAATACTTCATTTTTTGATCCAGCTGGTGGAGGAGACCCAATTTTATATCAACATTTATTT
>MABUT259-11|KC158400|NIBGE_BUT-00259|Junonia_orithya|COI-5P
TACTTTATATTTTATTTTTGGAATTTGAGCAGGTATAGTAGGAACTTCATTAAGTTTATTAATTCGAACTGAATTAGGAAATCCAGGATCATTAATTGGAGATGATCAAATTTATAATACTATTGTTACAGCTCATGCTTTTATTATAATTTTTTTTATAGTAATACCTATTATAATAGGAGGATTTGGTAATTGATTAGTACCTCTTATATTAGGAGCCCCAGATATAGCTTTCCCACGAATAAATAATATAAGATTTTGACTATTACCCCCATCATTAGTATTATTAATTTCTAGAAGAATTGTAGAAAATGGAGCAGGAACAGGATGAACAGTGTACCCCCCACTTTCATCTAATATTGCTCACGGAGGATCTTCAGTTGATTTAGCAATTTTCTCCCTTCATTTAGCAGGAATTTCTTCTATTTTAGGAGCTATTAATTTTATTACAACAATTATTAATATACGAGTAAATGGAATATCTTTTGATCAAATACCTTTATTTGTCTGAGCTGTAGGAATTACAGCATTATTATTAGTTCTTTCTTTACCAGTATTAGCTGGAGCTATTACTATACTTTTAACAGATCGAAATATTAATACTTCATTTTTTGATCCAGCTGGTGGAGGAGACCCAATTTTATATCAACATTTATTT
>MABUT258-11|KC158398|NIBGE_BUT-00258|Junonia_orithya|COI-5P
TACTTTATATTTTATTTTTGGAATTTGAGCAGGTATAGTAGGAACTTCATTAAGTTTATTAATTCGAACTGAATTAGGAAATCCAGGATCATTAATTGGAGATGATCAAATTTATAATACTATTGTTACAGCTCATGCTTTTATTATAATTTTTTTCATAGTAATACCTATTATAATAGGAGGATTTGGTAATTGATTAGTACCTCTTATATTAGGAGCCCCAGATATAGCTTTCCCACGAATAAATAATATAAGATTTTGACTATTACCCCCATCATTAGTATTATTAATTTCTAGAAGAATTGTAGAAAATGGAGCAGGAACAGGATGAACAGTGTACCCCCCACTCTCATCTAATATTGCTCACGGAGGATCTTCAGTTGATTTAGCAATTTTCTCCCTTCATTTAGCAGGAATTTCTTCTATTTTAGGAGCTATTAATTTTATTACAACAATTATTAATATACGAGTAAATGGAATATCTTTTGATCAAATACCTTTATTTGTTTGAGCTGTAGGAATTACAGCATTATTATTAGTTCTTTCTTTACCAGTATTAGCTGGAGCTATTACTATACTTTTAACAGATCGAAATATTAATACTTCATTTTTTGATCCAGCTGGTGGAGGAGACCCAATTTTATATCAACATTTATTT
>MABUT344-13|NIBGE_BUT-00344|Junonia_orithya|COI-5P
TACTTTATATTTTATTTTTGGAATTTGAGCAGGTATAGTAGGAACTTCATTAAGTTTATTAATTCGAACTGAATTAGGAAATCCAGGATCATTAATTGGAGATGATCAAATTTATAATACTATTGTTACAGCTCATGCTTTTATTATAATTTTTTTCATAGTAATACCTATTATAATAGGAGGATTTGGTAATTGATTAGTACCTCTTATATTAGGAGCCCCAGATATAGCTTTCCCACGAATAAATAATATAAGATTTTGACTATTACCCCCATCATTAGTATTATTAATTTCTAGAAGAATTGTAGAAAATGGAGCAGGAACAGGATGAACAGTGTACCCCCCACTCTCATCTAATATTGCTCACGGAGGATCTTCAGTTGATTTAGCAATTTTCTCCCTTCATTTAGCAGGAATTTCTTCTATTTTAGGAGCTATTAATTTTATTACAACAATTATTAATATACGAGTAAATGGAATATCTTTTGATCAAATACCTTTATTTGTTTGAGCTGTAGGAATTACAGCATTATTATTAGTTCTTTCTTTACCAGTATTAGCTGGAGCTATTACTATACTTTTAACAGATCGAAATATTAATACTTCATTTTTTGATCCAGCTGGTGGAGGAGACCCAATTTTATATCAACATTTATTT
>MABUT346-13|NIBGE_BUT-00346|Junonia_orithya|COI-5P
TACTTTATATTTTATTTTTGGAATTTGAGCAGGTATAGTAGGAACTTCATTAAGTTTATTAATTCGAACTGAATTAGGAAATCCAGGATCATTAATTGGAGATGATCAAATTTATAATACTATTGTTACAGCTCATGCTTTTATTATAATTTTTTTCATAGTAATACCTATTATAATAGGAGGATTTGGTAATTGATTAGTACCTCTTATATTAGGAGCCCCAGATATAGCTTTCCCACGAATAAATAATATAAGATTTTGACTATTACCCCCATCATTAGTATTATTAATTTCTAGAAGAATTGTAGAAAATGGAGCAGGAACAGGATGAACAGTGTACCCCCCACTCTCATCTAATATTGCTCACGGAGGATCTTCAGTTGATTTAGCAATTTTCTCCCTTCATTTAGCAGGAATTTCTTCTATTTTAGGAGCTATTAATTTTATTACAACAATTATTAATATACGAGTAAATGGAATATCTTTTGATCAAATACCTTTATTTGTTTGAGCTGTAGGAATTACAGCATTATTATTAGTTCTTTCTTTACCAGTATTAGCTGGAGCTATTACTATACTTTTAACAGATCGAAATATTAATACTTCATTTTTTGATCCAGCTGGTGGAGGAGACCCAATTTTATATCAACATTTATTT
>MABUT347-13|NIBGE_BUT-00347|Junonia_orithya|COI-5P
TACTTTATATTTTATTTTTGGAATTTGAGCAGGTATAGTAGGAACTTCATTAAGTTTATTAATTCGAACTGAATTAGGAAATCCAGGATCATTAATTGGAGATGATCAAATTTATAATACTATTGTTACAGCTCATGCTTTTATTATAATTTTTTTCATAGTAATACCTATTATAATAGGAGGATTTGGTAATTGATTAGTACCTCTTATATTAGGAGCCCCAGATATAGCTTTCCCACGAATAAATAATATAAGATTTTGACTATTACCCCCATCATTAGTATTATTAATTTCTAGAAGAATTGTAGAAAATGGAGCAGGAACAGGATGAACAGTGTACCCCCCACTCTCATCTAATATTGCTCACGGAGGATCTTCAGTTGATTTAGCAATTTTCTCCCTTCATTTAGCAGGAATTTCTTCTATTTTAGGAGCTATTAATTTTATTACAACAATTATTAATATACGAGTAAATGGAATATCTTTTGATCAAATACCTTTATTTGTTTGAGCTGTAGGAATTACAGCATTATTATTAGTTCTTTCTTTACCAGTATTAGCTGGAGCTATTACTATACTTTTAACAGATCGAAATATTAATACTTCATTTTTTGATCCAGCTGGTGGAGGAGACCCAATTTTATATCAACATTTATTT
>MABUT348-13|NIBGE_BUT-00348|Junonia_orithya|COI-5P
TACTTTATATTTTATTTTTGGAATTTGAGCAGGTATAGTAGGAACTTCATTAAGTTTATTAATTCGAACTGAATTAGGAAATCCAGGATCATTAATTGGAGATGATCAAATTTATAATACTATTGTTACAGCTCATGCTTTTATTATAATTTTTTTCATAGTAATACCTATTATAATAGGAGGATTTGGTAATTGATTAGTACCTCTTATATTAGGAGCCCCAGATATAGCTTTCCCACGAATAAATAATATAAGATTTTGACTATTACCCCCATCATTAGTATTATTAATTTCTAGAAGAATTGTAGAAAATGGAGCAGGAACAGGATGAACAGTGTACCCCCCACTCTCATCTAATATTGCTCACGGAGGATCTTCAGTTGATTTAGCAATTTTCTCCCTTCATTTAGCAGGAATTTCTTCTATTTTAGGAGCTATTAATTTTATTACAACAATTATTAATATACGAGTAAATGGAATATCTTTTGATCAAATACCTTTATTTGTTTGAGCTGTAGGAATTACAGCATTATTATTAGTTCTTTCTTTACCAGTATTAGCTGGAGCTATTACTATACTTTTAACAGATCGAAATATTAATACTTCATTTTTTGATCCAGCTGGTGGAGGAGACCCAATTTTATATCAACATTTATTT
>MABUT263-11|KC158405|NIBGE_BUT-00263|Kallima_inachus|COI-5P
TACCTTATATTTTATTTTTGGAATTTGAGCTGGTATAGTAGGAACTTCGTTAAGTTTATTAATTCGAACCGAATTAGGAAATCCAGGATCTTTAATTGGAGATGATCAAATCTATAATACAATTGTTACAGCTCATGCTTTTATTATAATTTTTTTTATAGTTATACCTATTATAATTGGAGGATTTGGTAATTGATTAGTACCATTAATATTAGGAGCCCCAGACATAGCTTTCCCACGAATAAATAATATAAGATTTTGATTACTACCCCCATCATTAATTTTATTAATTTCTAGTAGAATTGTAGAAAATGGAGCAGGAACAGGATGAACAGTTTACCCCCCACTTTCATCTAATATTGCTCATGGAGGATCATCTGTTGATCTAGCAATTTTCTCTTTACATTTAGCGGGAATTTCCTCAATTTTAGGAGCAATTAATTTTATTACTACAATTATCAATATACGAGTTAATAATATATCTTTTGATCAAATACCATTATTTGTGTGAGCTGTAGGTATTACAGCTTTATTACTTCTTTTATCTTTACCTGTATTAGCGGGAGCAATTACAATACTTCTTACTGATCGAAATATTAATACATCATTTTTTGATCCTGCTGGAGGGGGTGATCCAATTTTATATCAACATTTATTT
>MABUT122-10|HQ990433|NIBGE_BUT-00122|Kaniska_canace|COI-5P
TACTTTATATTTTATTTTTGGAATTTGAGCAGGAATAGTAGGAACATCTCTTAGTTTATTAATTCGAACTGAATTAGGAAATCCAGGATCTCTAATTGGAGATGACCAAATTTATAATACTATTGTTACAGCTCATGCTTTTATTATAATTTTTTTTATAGTTATACCTATTATAATCGGAGGATTTGGTAATTGATTAATTCCATTAATATTAGGAGCACCTGATATAGCTTTCCCACGAATAAATAATATAAGATTTTGACTTCTTCCCCCCTCATTAATTTTATTAATTTCTAGTAGAATTGTTGAAAATGGAGCAGGAACAGGATGAACAGTTTACCCCCCTCTTTCATCAAATATTGCTCATAGAGGAGCTTCAGTAGATTTAGCAATCTTTTCCTTACATTTAGCTGGAATTTCATCAATTTTAGGAGCTATTAATTTTATTACAACAATTATTAATATACGAATTAATAATATATCATTTGATCAAATACCCTTATTTGTCTGAGCTGTAGGTATTACAGCCTTACTTCTTTTACTTTCTCTTCCTGTTTTAGCTGGAGCTATTACTATACTTCTTACAGATCGTAATATTAATACTTCATTTTTTGATCCTGCAGGAGGAGGAGATCCTATTTTATATCAACATTTATTT
>MABUT356-13|NIBGE_BUT-00356|Lampides_boeticus|COI-5P
AACATTATATTTTATTTTTGGAATTTGAGCAGGAATATTGGGAACATCATTAAGAATTTTAATTCGAATAGAGTTAGGAACTCCAGGATCTTTAATTGGTGATGATCAAATTTATAATACTATTGTAACAGCTCATGCTTTTATTATAATTTTTTTTATAGTTATACCTATTATAATTGGTGGATTTGGAAACTGATTAATCCCATTAATATTAGGAGCACCTGATATAGCTTTCCCACGAATAAATAATATAAGATTTTGATTATTACCTCCGTCATTAATATTACTAATTTCAAGAAGAATTGTAGAAAATGGAGCAGGAACAGGATGAACAGTGTACCCCCCACTTTCATCTAATATTGCACATGGAGGTTCATCTGTTGATTTAGCAATTTTTTCATTACACTTAGCTGGTATTTCTTCAATTTTGGGAGCTATTAATTTTATTACTACTATTATTAATATACGAGTAAATAATTTATCATTTGATCAAATATCATTATTTATTTGAGCTGTTGGTATTACAGCATTATTATTATTATTATCTTTACCTGTTTTAGCGGGAGCTATTACTATATTATTAACTGATCGAAATCTTAATACTTCTTTTTTTGATCCTGCTGGAGGAGGAGATCCAATCTTATATCAACATTTATTT
>MABUT359-13|NIBGE_BUT-00359|Lampides_boeticus|COI-5P
AACATTATATTTTATTTTTGGAATTTGAGCAGGAATATTGGGAACATCATTAAGAATTTTAATTCGAATAGAGTTAGGAACTCCAGGATCTTTAATTGGTGATGATCAAATTTATAATACTATTGTAACAGCTCATGCTTTTATTATAATTTTTTTTATAGTTATACCTATTATAATTGGTGGATTTGGAAACTGATTAATCCCATTAATATTAGGAGCACCTGATATAGCTTTCCCACGAATAAATAATATAAGATTTTGATTATTACCTCCGTCATTAATATTACTAATTTCAAGAAGAATTGTAGAAAATGGAGCAGGAACAGGATGAACAGTGTACCCCCCACTTTCATCTAATATTGCACATGGAGGTTCATCTGTTGATTTAGCAATTTTTTCATTACACTTAGCTGGTATTTCTTCAATTTTGGGAGCTATTAATTTTATTACTACTATTATTAATATACGAGTAAATAATTTATCATTTGATCAAATATCATTATTTATTTGAGCTGTTGGTATTACAGCATTATTATTATTATTATCTTTACCTGTTTTAGCGGGAGCTATTACTATATTATTAACTGATCGAAATCTTAATACTTCTTTTTTTGATCCTGCTGGAGGAGGAGATCCAATCTTATATCAACATTTATTT
>MAIMB178-09|GU681851|NIBGE_IMB-00178|Lampides_boeticus|COI-5P
-------------ATTTTTGGAATTTGAGCAGGAATATTGGGAACATCATTAAGAATTTTAATTCGAATAGAGTTAGGAACTCCAGGATCTTTAATTGGTGATGATCAAATTTATAATACTATTGTAACAGCTCATGCTTTTATTATAATTTTTTTTATAGTTATACCTATTATAATTGGTGGATTTGGAAACTGATTAATCCCATTAATATTAGGAGCACCTGATATAGCTTTCCCACGAATAAATAATATAAGATTTTGATTATTACCTCCGTCATTAATATTACTAATTTCAAGAAGAATTGTAGAAAATGGAGCAGGAACAGGATGAACAGTGTACCCCCCACTTTCATCTAATATTGCACATGGAGGTTCATCTGTTGATTTAGCAATTTTTTCATTACACTTAGCTGGTATTTCTTCAATTTTGGGAGCTATTAATTTTATTACTACTATTATTAATATACGAGTAAATAATTTATCATTTGATCAAATATCATTATTTATTTGAGCTGTTGGTATTACAGCATTATTATTATTATTATCTTTACCTGTTTTAGCGGGAGCTATTACTATATTATTAACTGATCGAAATCTTAATACTTCTTTTTTTGATCCTGCTGGAGGAGGAGATCCAATCTTATATCA----------
>MABUT358-13|NIBGE_BUT-00358|Lampides_boeticus|COI-5P
AACATTATATTTTATTTTTGGAATTTGAGCAGGAATATTGGGAACATCATTAAGAATTTTAATTCGAATAGAGTTAGGAACTCCAGGATCTTTAATTGGTGATGATCAAATTTATAATACTATTGTAACAGCTCATGCTTTTATTATAATTTTTTTTATAGTTATACCTATTATAATTGGTGGATTTGGAAACTGATTAATCCCATTAATATTAGGAGCACCTGATATAGCTTTCCCACGAATAAATAATATAAGATTTTGATTATTACCTCCGTCATTAATATTACTAATTTCAAGAAGAATTGTAGAAAATGGAGCAGGAACAGGATGAACAGTGTACCCCCCACTTTCATCTAATATTGCACATGGAGGTTCATCTGTTGATTTAGCAATTTTTTCATTACACTTAGCTGGTATTTCTTCAATTTTGGGAGCTATTAATTTTATTACTACTATTATTAATATACGAGTAAATAATTTATCATTTGATCAAATATCATTATTTATTTGAGCTGTTGGTATTACAGCATTATTATTATTATTATCTTTACCTGTTTTAGCGGGAGCTATTACTATATTATTAACTGATCGAAATCTTAATACTTCTTTTTTTGATCCTGCTGGAGGAGGAGATCCAATCTTATATCAACATTTATTT
>MABUT360-13|NIBGE_BUT-00360|Lampides_boeticus|COI-5P
AACATTATATTTTATTTTTGGAATTTGAGCAGGAATATTGGGAACATCATTAAGAATTTTAATTCGAATAGAGTTAGGAACTCCAGGATCTTTAATTGGTGATGATCAAATTTATAATACTATTGTAACAGCTCATGCTTTTATTATAATTTTTTTTATAGTTATACCTATTATAATTGGTGGATTTGGAAACTGATTAATCCCATTAATATTAGGAGCACCTGATATAGCTTTCCCACGAATAAATAATATAAGATTTTGATTATTACCTCCGTCATTAATATTACTAATTTCAAGAAGAATTGTAGAAAATGGAGCAGGAACAGGATGAACAGTGTACCCCCCACTTTCATCTAATATTGCACATGGAGGTTCATCTGTTGATTTAGCAATTTTTTCATTACACTTAGCTGGTATTTCTTCAATTTTGGGAGCTATTAATTTTATTACTACTATTATTAATATACGAGTAAATAATTTATCATTTGATCAAATATCATTATTTATTTGAGCTGTTGGTATTACAGCATTATTATTATTATTATCTTTACCTGTTTTAGCGGGAGCTATTACTATATTATTAACTGATCGAAATCTTAATACTTCTTTTTTTGATCCTGCTGGAGGAGGAGATCCAATCTTATATCAACATTTATTT
>MAMTK572-12|BIOUG02561-H02|Lampides_boeticus|COI-5P
AACATTATATTTTATTTTTGGAATTTGAGCAGGAATATTGGGAACATCATTAAGAATTTTAATTCGAATAGAGTTAGGAACTCCAGGATCTTTAATTGGTGATGATCAAATTTATAATACTATTGTAACAGCTCATGCTTTTATTATAATTTTTTTTATAGTTATACCTATTATAATTGGTGGATTTGGAAACTGATTAATCCCATTAATATTAGGAGCACCTGATATAGCTTTCCCACGAATAAATAATATAAGATTTTGATTATTACCTCCGTCATTAATATTACTAATTTCAAGAAGAATCGTAGAAAATGGAGCAGGAACAGGATGAACAGTGTACCCCCCACTTTCATCTAATATTGCACATGGAGGTTCATCTGTTGATTTAGCAATTTTTTCATTACACTTAGCTGGTATTTCTTCAATTTTGGGAGCTATTAATTTTATTACTACTATTATTAATATACGAGTAAATAATTTATCATTTGATCAAATATCATTATTTATTTGAGCTGTTGGTATTACAGCATTATTATTATTATTATCTTTACCTGTTTTAGCGGGAGCTATTACTATATTATTAACTGATCGAAATCTTAATACTTCTTTTTTTGATCCTGCTGGAGGAGGAGATCCAATCTTATATCAACATTTATTT
>MABUT357-13|NIBGE_BUT-00357|Lampides_boeticus|COI-5P
AACATTATATTTTATTTTTGGAATTTGAGCAGGAATATTGGGAACATCATTAAGAATTTTAATTCGAATAGAGTTAGGAACTCCAGGATCTTTAATTGGTGATGATCAAATTTATAATACTATTGTAACAGCTCATGCTTTTATTATAATTTTTTTTATAGTTATACCTATTATAATTGGTGGATTTGGAAACTGATTAATCCCATTAATATTAGGAGCACCTGATATAGCTTTCCCACGAATAAATAATATAAGATTTTGATTATTACCTCCGTCATTAATATTACTAATTTCAAGAAGAATTGTAGAAAATGGAGCAGGAACAGGATGAACAGTGTACCCCCCACTTTCATCTAATATTGCACATGGAGGTTCATCTGTTGATTTAGCAATTTTTTCATTACACTTAGCTGGTATTTCTTCAATTTTGGGAGCTATTAATTTTATTACTACTATTATTAATATACGAGTAAATAATTTATCATTTGATCAAATATCATTATTTATTTGAGCTGTTGGTATTACAGCATTATTATTATTATTATCTTTACCTGTTTTAGCGGGAGCTATTACTATATTATTAACTGATCGAAATCTTAATACTTCTTTTTTTGATCCTGCTGGAGGAGGAGATCCAATCTTATATCAACATTTATTT
>MABUT005-10|HQ990325|NIBGE_BUT-00005|Lasiommata_sppk|COI-5P
AACTTTATATTTTATTTTTGGAATTTGAGCAGGAATAGTAGGAACTTCCCTAAGTCTTATTATTCGAACAGAACTTAGTACCCCTAGTTCTTTAATCGGAGATGATCAAATTTATAATACTATTGTAACAGCCCATGCTTTTATTATAATTTTTTTTATAGTTATGCCTATTATAATTGGAGGATTTGGTAATTGATTAATTCCTCTTATACTTGGAGCCCCAGATATAGCTTTCCCTCGAATAAACAATATAAGTTTCTGATTACTCCCCCCCTCTTTAATTTTATTAATTTCAAGTAGCATTGTAGAAAATGGAGCAGGAACAGGATGAACAGTTTATCCCCCACTTTCATCTAATATTGCTCATAGAGGTTCCTCTGTAGATTTAGCAATTTTTTCCTTACATTTAGCAGGTATTTCATCAATCCTAGGAGCTATTAATTTTATTACAACAATTATTAATATACGAATTAATAATATAACTTATGATCAAATACCTCTATTTGTATGAGCAGTCGGAATTACAGCTTTACTATTATTACTATCTTTACCAGTTTTAGCTGGAGCTATTACTATACTTTTAACAGATCGAAATTTAAATACATCATTTTTTGATCCTGCTGGAGGTGGAGACCCTATTTTATATCAACATTTATTT
>MABUT255-11|KC158406|NIBGE_BUT-00255|Lasiommata_menava|COI-5P
AACATTATATTTTATTTTTGGAATCTGAGCAGGAATAGTAGGAACATCCCTTAGTCTTATTATTCGAACAGAATTAGGTAACCCAGGATTTTTAATTGGAGATGACCAAATTTATAATACTATTGTAACAGCTCATGCTTTTATTATAATTTTTTTTATAGTTATACCAATTATAATTGGAGGATTTGGTAATTGATTAATTCCCCTTATATTAGGAGCCCCAGATATAGCTTTCCCCCGAATAAATAATATAAGTTTTTGATTATTACCCCCCTCTTTAATTTTATTAATTTCGAGAAGTATTGTAGAAAACGGAGCAGGAACAGGATGAACTGTATACCCACCACTTTCATCTAATATTGCTCATAGAGGATCCTCTGTTGATTTAGCAATTTTTTCCCTTCACTTAGCAGGAATCTCCTCAATTTTAGGAGCTATTAATTTTATTACAACTATTATTAATATACGAATTAATAATATATCTTATGATCAAATACCATTATTTGTTTGAGCTGTCGGAATTACAGCATTACTTCTTTTACTTTCTCTACCTGTTTTAGCAGGAGCTATCACTATACTTTTAACAGATCGAAATTTAAATACTTCTTTTTTTGATCCCGCTGGAGGAGGAGATCCTATTTTATACCAACATTTATTT
>MABUT053-10|HQ990371|NIBGE_BUT-00053|Lasiommata_schakra|COI-5P
AACTTTATATTTTATTTTTGGTATCTGAGCAGGAATAGTAGGAACATCCCTTAGTCTTATTATTCGAACAGAACTAGGTAACCCAGGATTTTTAATTGGAGATGATCAAATTTATAATACTATTGTAACAGCCCATGCTTTTATTATAATTTTTTTTATAGTTATGCCAATTATAATTGGAGGATTTGGTAATTGATTAATCCCCCTTATATTAGGAGCTCCCGATATAGCTTTCCCCCGAATAAATAATATAAGCTTTTGATTACTACCCCCCTCTTTAATTTTACTAATTTCAAGAAGTATTGTAGAAAATGGAGCAGGAACAGGATGAACCGTGTACCCACCACTTTCATCTAATATTGCCCATAGAGGATCTTCTGTTGATTTAGCAATTTTTTCTTTACATTTAGCAGGAATTTCTTCAATTTTAGGAGCTATTAATTTTATTACAACTATTATTAATATACGAATTAATAATATATCCTATGACCAAATACCATTATTTGTTTGAGCTGTAGGAATTACAGCATTACTTCTTTTACTTTCTTTACCCGTTTTAGCAGGAGCTATTACTATACTTTTAACAGACCGAAATCTAAATACTTCTTTTTTTGATCCTGCTGGAGGAGGAGATCCTATTTTATACCAACATTTATTT
>MABUT052-10|HQ990370|NIBGE_BUT-00052|Lasiommata_schakra|COI-5P
AACTTTATATTTTATTTTTGGTATCTGAGCAGGAATAGTAGGAACATCCCTTAGTCTTATTATTCGAACAGAACTAGGTAACCCAGGATTTTTAATTGGAGATGATCAAATTTATAATACTATTGTAACAGCCCATGCTTTTATTATAATTTTTTTTATAGTTATGCCAATTATAATTGGAGGATTTGGTAATTGATTAATCCCCCTTATATTAGGAGCTCCCGATATAGCTTTCCCCCGAATAAATAATATAAGCTTTTGATTACTACCCCCCTCTTTAATTTTACTAATTTTAAGAAGTATTGTAGAAAATGGAGCAGGAACAGGATGAACCGTGTACCCACCACTTTCATCTAATATTGCCCATAGAGGATCTTCTGTTGATTTAGCAATTTTTTCTTTACATTTAGCAGGAATTTCTTCAATTTTAGGAGCTATTAATTTTATTACAACTATTATTAATATACGAATTAATAATATATCCTATGACCAAATACCATTATTTGTTTGAGCTGTAGGAATTACAGCATTACTTCTTTTACTTTCTTTACCCGTTTTAGCAGGAGCTATTACTATACTTTTAACAGACCGAAATCTAAATACTTCTTTTTTTGATCCTGCTGGAGGAGGAGATCCTATTTTATACCAACATTTATTT
>MABUT054-10|HQ990372|NIBGE_BUT-00054|Lasiommata_schakra|COI-5P
AACTTTATATTTTATTTTTGGTATCTGAGCAGGAATAGTAGGAACATCCCTTAGTCTTATTATTCGAACAGAACTAGGTAACCCAGGATTTTTAATTGGAGATGATCAAATTTATAATACTATTGTAACAGCCCATGCTTTTATTATAATTTTTTTTATAGTTATGCCAATTATAATTGGAGGATTTGGTAATTGATTAATCCCCCTTATATTAGGAGCTCCCGATATAGCTTTCCCCCGAATAAATAATATAAGCTTTTGATTACTACCCCCCTCTTTAATTTTACTAATTTCAAGAAGTATTGTAGAAAATGGAGCAGGAACAGGATGAACCGTGTACCCACCACTTTCATCTAATATTGCCCATAGAGGATCTTCTGTTGATTTAGCAATTTTTTCTTTACATTTAGCAGGAATTTCTTCAATTTTAGGAGCTATTAATTTTATTACAACTATTATTAATATACGAATTAATAATATATCCTATGACCAAATACCATTATTTGTTTGAGCTGTAGGAATTACAGCATTACTTCTTTTACTTTCTTTACCCGTTTTAGCAGGAGCTATTACTATACTTTTAACAGACCGAAATCTAAATACTTCTTTTTTTGATCCTGCTGGAGGAGGAGATCCTATTTTATACCAACATTTATTT
>MABUT282-12|KC158408|NIBGE_BUT-00282|Lasiommata_schakra|COI-5P
AACTTTATATTTTATTTTTGGTATCTGAGCAGGAATAGTAGGAACATCCCTTAGTCTTATTATTCGAACAGAACTAGGTAACCCAGGATTTTTAATTGGAGATGATCAAATTTATAATACTATTGTAACAGCCCATGCTTTTATTATAATTTTTTTTATAGTTATGCCAATTATAATTGGAGGATTTGGTAATTGATTAATCCCCCTTATATTAGGAGCTCCCGATATAGCTTTCCCCCGAATAAATAATATAAGCTTTTGATTACTACCCCCCTCTTTAATTTTACTAATTTCAAGAAGTATTGTAGAAAATGGAGCAGGAACAGGATGAACCGTGTACCCACCACTTTCATCTAATATTGCCCATAGAGGATCTTCTGTTGATTTAGCAATTTTTTCTTTACATTTAGCAGGAATTTCTTCAATTTTAGGAGCTATTAATTTTATTACAACTATTATTAATATACGAATTAATAATATATCCTATGACCAAATACCATTATTTGTTTGAGCTGTAGGAATTACAGCATTACTTCTTTTACTTTCTTTACCCGTTTTAGCAGGAGCTATTACTATACTTTTAACAGACCGAAATCTAAATACTTCTTTTTTTGATCCTGCTGGAGGAGGAGATCCTATTTTATACCAACATTTATTT
>MABUT161-10|KC158410|NIBGE_BUT-00161|Lasiommata_schakra|COI-5P
AACTTTATATTTTATTTTTGGTATCTGAGCAGGAATAGTAGGAACATCCCTTAGTCTTATTATTCGAACAGAACTAGGTAACCCAGGATTTTTAATTGGAGATGATCAAATTTATAATACTATTGTAACAGCCCATGCTTTTATTATAATTTTTTTTATAGTTATGCCAATTATAATTGGAGGATTTGGTAATTGATTAATCCCCCTTATATTAGGAGCTCCCGATATAGCTTTCCCCCGAATAAATAATATAAGCTTTTGATTACTACCCCCCTCTTTAATTTTACTAATTTCAAGAAGTATTGTAGAAAATGGAGCAGGAACAGGATGAACCGTGTACCCACCACTTTCATCTAATATTGCCCATAGAGGATCTTCTGTTGATTTAGCAATTTTTTCTTTACATTTAGCAGGAATTTCTTCAATTTTAGGAGCTATTAATTTTATTACAACTATTATTAATATACGAATTAATAATATATCCTATGACCAAATACCATTATTTGTTTGAGCTGTAGGAATTACAGCATTACTTCTTTTACTTTCTTTACCCGTTTTAGCAGGAGCTATTACTATACTTTTAACAGACCGAAATCTAAATACTTCTTTTTTTGATCCTGCTGGAGGAGGAGATCCTATTTTATACCAACATTTATTT
>MABUT051-10|HQ990369|NIBGE_BUT-00051|Lasiommata_schakra|COI-5P
AACTTTATATTTTATTTTTGGTATCTGAGCAGGAATAGTAGGAACATCCCTTAGTCTTATTATTCGAACAGAACTAGGTAACCCAGGATTTTTAATTGGAGATGATCAAATTTATAATACTATTGTAACAGCCCATGCTTTTATTATAATTTTTTTTATAGTTATGCCAATTATAATTGGAGGATTTGGTAATTGATTAATCCCCCTTATATTAGGAGCTCCCGATATAGCTTTCCCCCGAATAAATAATATAAGCTTTTGATTACTACCCCCCTCTTTAATTTTACTAATTTCAAGAAGTATTGTAGAAAATGGAGCAGGAACAGGATGAACCGTGTACCCACCACTTTCATCTAATATTGCCCATAGAGGATCTTCTGTTGATTTAGCAATTTTTTCTTTACATTTAGCAGGAATTTCTTCAATTTTAGGAGCTATTAATTTTATTACAACTATTATTAATATACGAATTAATAATATATCCTATGACCAAATACCATTATTTGTTTGAGCTGTAGGAATTACAGCATTACTTCTTTTACTTTCTTTACCCGTTTTAGCAGGAGCTATTACTATACTTTTAACAGACCGAAATCTAAATACTTCTTTTTTTGATCCTGCTGGAGGAGGAGATCCTATTTTATACCAACATTTATTT
>MABUT050-10|HQ990368|NIBGE_BUT-00050|Lasiommata_schakra|COI-5P
AACTTTATATTTTATTTTTGGTATCTGAGCAGGAATAGTAGGAACATCCCTTAGTCTTATTATTCGAACAGAACTAGGTAACCCAGGATTTTTAATTGGAGATGATCAAATTTATAATACTATTGTAACAGCCCATGCTTTTATTATAATTTTTTTTATAGTTATGCCAATTATAATTGGAGGATTTGGTAATTGATTAATCCCCCTTATATTAGGAGCTCCCGATATAGCTTTCCCCCGAATAAATAATATAAGCTTTTGATTACTACCCCCCTCTTTAATTTTACTAATTTCAAGAAGTATTGTAGAAAATGGAGCAGGAACAGGATGAACCGTGTACCCACCACTTTCATCTAATATTGCCCATAGAGGATCTTCTGTTGATTTAGCAATTTTTTCTTTACATTTAGCAGGAATTTCTTCAATTTTAGGAGCTATTAATTTTATTACAACTATTATTAATATACGAATTAATAATATATCCTATGACCAAATACCATTATTTGTTTGAGCTGTAGGAATTACAGCATTACTTCTTTTACTTTCTTTACCCGTTTTAGCAGGAGCTATTACTATACTTTTAACAGACCGAAATCTAAATACTTCTTTTTTTGATCCTGCTGGAGGAGGAGATCCTATTTTATACCAACATTTATTT
>MABUT160-10|KC158409|NIBGE_BUT-00160|Lasiommata_schakra|COI-5P
------------------------CTGAGCAGGAATAGTAGGAACATCCCTTAGTCTTATTATTCGAACAGAACTAGGTAACCCAGGATTTTTAATTGGAGATGATCAAATTTATAATACTATTGTAACAGCCCATGCTTTTATTATAATTTTTTTTATAGTTATGCCAATTATAATTGGAGGATTTGGTAATTGATTAATCCCCCTTATATTAGGAGCTCCCGATATAGCTTTCCCCCGAATAAATAATATAAGCTTTTGATTACTACCCCCCTCTTTAATTTTACTAATTTCAAGAAGTATTGTAGAAAATGGAGCAGGAACAGGATGAACCGTGTACCCACCACTTTCATCTAATATTGCCCATAGAGGATCTTCTGTTGATTTAGCAATTTTTTCTTTACATTTAGCAGGAATTTCTTCAATTTTAGGAGCTATTAATTTTATTACAACTATTATTAATATACGAATTAATAATATATCCTATGACCAAATACCATTATTTGTTTGAGCTGTAGGAATTACAGCATTACTTCTTTTACTTTCTTTACCCGTTTTAGCAGGAGCTATTACTATACTTTTAACAGACCGAAATCTAAATACTTCTTTTTTTGATCCTGCTGGAGGAGGAGATCCTATTTTATACCAACATTTATTT
>MABUT256-11|KC158407|NIBGE_BUT-00256|Lasiommata_schakra|COI-5P
AACTTTATATTTTATTTTTGGTATCTGAGCAGGAATAGTAGGAACATCCCTTAGTCTTATTATTCGAACAGAACTAGGTAACCCAGGATTTTTAATTGGAGATGATCAAATTTATAATACTATTGTAACAGCCCATGCTTTTATTATAATTTTTTTTATAGTTATGCCAATTATAATTGGAGGATTTGGTAATTGATTAATCCCCCTTATATTAGGAGCTCCCGATATAGCTTTCCCCCGAATAAATAATATAAGCTTTTGATTACTACCCCCCTCTTTAATTTTACTAATTTCAAGAAGTATTGTAGAAAATGGAGCAGGAACAGGATGAACCGTGTACCCACCACTTTCATCTAATATTGCCCATAGAGGATCTTCTGTTGATTTAGCAATTTTTTCTTTACATTTAGCAGGAATTTCTTCAATTTTAGGAGCTATTAATTTTATTACAACTATTATTAATATACGAATTAATAATATATCCTATGACCAAATACCATTATTTGTTTGAGCTGTAGGAATTACAGCATTACTTCTTTTACTTTCTTTACCCGTTTTAGCAGGAGCTATTACTATACTTTTAACAGACCGAAATCTAAATACTTCTTTTTTTGATCCTGCTGGAGGAGGAGATCCTATTTTATACCAACATTTATTT
>MABUT269-11|KC158411|NIBGE_BUT-00269|Lethe_rohria|COI-5P
AACTTTATATTTTATTTTTGGGATTTGAGCAGGAATAGTAGGTACTTCATTAAGTCTTATTATTCGAACAGAATTAGGAAATCCAGGATTTTTAATTGGAGATGATCAAATTTATAATACTATTGTTACAGCTCATGCTTTTATTATAATTTTTTTTATAGTTATACCTATTATAATTGGAGGATTTGGTAACTGATTAATTCCTCTTATATTAGGAGCCCCCGATATAGCTTTCCCCCGAATAAATAATATAAGATTTTGACTACTTCCTCCTTCTTTAATTCTTTTAATTTCAAGTAGTATTGTAGAAAATGGAGCAGGAACAGGATGAACAGTATATCCTCCTCTCTCATCTAATATTGCCCATGGGGGATCTTCAGTTGATTTAGCTATTTTTTCCCTTCATTTAGCTGGTATTTCTTCAATTTTAGGAGCTATTAATTTTATTACTACAATTATTAACATACGAGTTAATAATATATCTTATGATCAAATACCTTTATTTGTTTGAGCTGTTGGAATTACAGCTTTATTACTTTTATTATCTTTACCAGTTTTAGCTGGAGCTATTACTATACTTTTAACAGATCGTAATTTAAATACCTCTTTCTTTGACCCCGCTGGAGGAGGAGATCCTATTCTATACCAACATTTATTT
>MABUT302-12|KC158414|NIBGE_BUT-00302|Lethe_verma|COI-5P
AACTTTATACTTTATCTTTGGAATCTGAGCAGGAATAGTAGGAACATCTTTAAGTCTTATTATCCGAACAGAATTAGGTAACCCTGGATTTTTAATTGGAGATGACCAAATTTATAATACTATTGTAACAGCCCATGCCTTTATTATAATTTTTTTTATAGTTATACCAATTATAATTGGGGGATTCGGTAATTGATTAGTCCCTCTTATGTTAGGGGCTCCTGATATAGCGTTCCCACGTATAAATAATATAAGATTTTGACTTTTACCCCCTTCACTAGTTCTTTTAATTTCAAGAAGCATTGTTGAAAATGGAGCAGGAACTGGATGAACAGTTTACCCCCCTCTCTCCTCTAACATTGCTCATGGTGGTTCTTCTGTTGATCTAGCAATTTTTTCTCTCCATTTAGCTGGAATTTCATCAATTCTAGGAGCTATTAACTTTATTACCACAATTATTAATATACGAGTTAATAATATATCTTATGATCAAATACCTTTATTTGTTTGAGCTGTAGGAATTACAGCTTTATTACTCTTGTTATCTTTACCAGTTTTAGCTGGAGCTATCACAATACTTTTAACAGATCGAAATTTAAATACTTCTTTCTTTGACCCTGCAGGAGGTGGAGACCCTATCTTGTACCAACATTTATTT
>MABUT270-11|KC158413|NIBGE_BUT-00270|Lethe_verma|COI-5P
AACTTTATACTTTATCTTTGGAATCTGAGCAGGAATAGTAGGAACATCTTTAAGTCTTATTATCCGAACAGAATTAGGTAACCCTGGATTTTTAATTGGAGATGATCAAATTTATAATACTATTGTAACAGCCCATGCCTTTATTATAATTTTTTTTATAGTTATACCAATTATAATTGGGGGATTCGGTAATTGATTAGTCCCTCTTATGTTAGGGGCTCCTGATATAGCGTTCCCACGTATAAATAATATAAGATTTTGACTTTTACCCCCTTCACTAGTTCTTTTAATTTCAAGAAGCATTGTTGAAAATGGAGCAGGAACTGGATGAACAGTTTACCCCCCTCTCTCCTCTAACATTGCTCATGGTGGTTCTTCTGTTGATCTAGCAATTTTTTCTCTCCATTTAGCTGGAATTTCATCAATTCTAGGAGCTATTAACTTTATTACCACAATTATTAATATACGAGTTAATAATATATCTTATGATCAAATACCTTTATTTGTTTGAGCTGTAGGAATTACAGCTTTATTACTCTTGTTATCTTTACCAGTTTTAGCTGGAGCTATTACAATACTTTTAACAGATCGAAATTTAAATACTTCTTTCTTTGACCCTGCAGGAGGTGGAGACCCTATCTTGTACCAACATTTATTT
>MABUT060-10|HQ990376|NIBGE_BUT-00060|Lethe_verma|COI-5P
AACTTTATACTTTATCTTTGGAATCTGAGCAGGAATAGTAGGAACATCTTTAAGTCTTATTATCCGAACAGAATTAGGTAACCCTGGATTTTTAATTGGAGATGATCAAATTTATAATACTATTGTAACAGCCCATGCCTTTATTATAATTTTTTTTATAGTTATACCAATTATAATTGGGGGATTCGGTAATTGATTAGTCCCTCTTATGTTAGGGGCTCCTGATATAGCGTTCCCACGTATAAATAATATAAGATTTTGACTTTTACCCCCTTCACTAGTTCTTTTAATTTCAAGAAGCATTGTTGAAAATGGAGCAGGAACTGGATGAACAGTTTACCCCCCTCTCTCCTCTAACATTGCTCATGGTGGTTCTTCTGTTGATCTAGCAATTTTTTCTCTCCATTTAGCTGGAATTTCATCAATTCTAGGAGCTATTAACTTTATTACCACAATTATTAATATACGAGTTAATAATATATCTTATGATCAAATACCTTTATTTGTTTGAGCTGTAGGAATTACAGCTTTATTACTCTTGTTATCTTTACCAGTTTTAGCTGGAGCTATTACAATACTTTTAACAGATCGAAATTTAAATACTTCTTTCTTTGACCCTGCAGGAGGTGGAGACCCTATCTTGTACCAACATTTATTT
>MABUT303-12|KC158412|NIBGE_BUT-00303|Lethe_verma|COI-5P
AACTTTATACTTTATCTTTGGAATCTGAGCAGGAATAGTAGGAACATCTTTAAGTCTTATTATCCGAACAGAATTAGGTAACCCTGGATTTTTAATTGGAGATGATCAAATTTATAATACTATTGTAACAGCCCATGCCTTTATTATAATTTTTTTTATAGTTATACCAATTATAATTGGGGGATTCGGTAATTGATTAGTCCCTCTTATGTTAGGGGCTCCTGATATAGCGTTCCCACGTATAAATAATATAAGATTTTGACTTTTACCCCCTTCACTAGTTCTTTTAATTTCAAGAAGCATTGTTGAAAATGGAGCAGGAACTGGATGAACAGTTTACCCCCCTCTCTCCTCTAACATTGCTCATGGTGGTTCTTCTGTTGATCTAGCAATTTTTTCTCTCCATTTAGCTGGAATTTCATCAATTCTAGGAGCTATTAACTTTATTACCACAATTATTAATATACGAGTTAATAATATATCTTATGATCAAATACCTTTATTTGTTTGAGCTGTAGGAATTACAGCTTTATTACTCTTGTTATCTTTACCAGTTTTAGCTGGAGCTATTACAATACTTTTAACAGATCGAAATTTAAATACTTCTTTCTTTGACCCTGCAGGAGGTGGAGACCCTATCTTGTACCAACATTTATTT
>MABUT237-11|KC158416|NIBGE_BUT-00237|Libythea_lepita|COI-5P
AACTCTATATTTTATTTTTGGAATTTGAGCAGGAATAGTAGGAACTTCATTAAGTTTATTAATTCGAACAGAATTAGGTAATCCAGGATCTTTAATTGGAGATGATCAAATTTATAATACTATTGTTACAGCTCATGCCTTTATTATAATTTTCTTTATAGTAATACCTATTATAATTGGGGGATTTGGTAATTGATTAGTTCCTTTAATATTAGGAGCTCCTGATATAGCTTTCCCACGAATAAATAATATAAGATTTTGATTATTACCTCCCTCATTAATATTATTAATTTCAAGTAGAATTGTAGAAAATGGAGCAGGAACAGGATGAACTGTTTACCCCCCTTTATCTTCTAATATTGCTCATGGAGGGTCATCAGTAGATTTAGCAATTTTTTCCTTACATTTAGCTGGAATTTCTTCTATTCTAGGAGCAATTAATTTTATTACTACTATTATTAATATACGAGTCAATAATATATCATTTGATCAAATACCATTATTTGTATGATCAGTAGGTATTACTGCTCTTCTTCTTCTTCTTTCTCTACCTGTATTAGCTGGAGCTATTACTATACTCTTAACTGATCGAAATCTTAATACTTCATTTTTTGATCCTGCAGGAGGAGGAGATCCAATTTTATATCAACATTTATTT
>MABUT293-12|KC158415|NIBGE_BUT-00293|Libythea_lepita|COI-5P
AACTCTATATTTTATTTTTGGAATTTGAGCAGGAATAGTAGGAACTTCATTAAGTTTATTAATTCGAACAGAATTAGGTAATCCAGGATCTTTAATTGGAGATGATCAAATTTATAATACTATTGTTACAGCTCATGCCTTTATTATAATTTTCTTTATAGTAATACCTATTATAATTGGGGGATTTGGTAATTGATTAGTTCCTTTAATATTAGGAGCTCCTGATATAGCTTTCCCACGAATAAATAATATAAGATTTTGATTATTACCTCCCTCATTAATATTATTAATTTCAAGTAGAATTGTAGAAAATGGAGCAGGAACAGGATGAACTGTTTACCCTCCTTTATCTTCTAATATTGCTCATGGAGGATCATCAGTAGATTTAGCAATTTTTTCCTTACATTTAGCTGGAATTTCTTCTATTCTAGGAGCAATTAATTTTATTACTACTATTATTAATATACGAGTCAATAATATATCATTTGATCAAATACCATTATTTGTATGATCAGTAGGTATTACCGCTCTTCTTCTTCTTCTTTCTCTGCCTGTATTAGCTGGAGCTATTACTATACTCTTAACTGATCGAAATCTTAATACTTCATTTTTTGATCCTGCAGGAGGAGGAGATCCAATTTTATATCAACATTTATTT
>MABUT292-12|KC158417|NIBGE_BUT-00292|Libythea_lepita|COI-5P
AACTCTATATTTTATTTTTGGAATTTGAGCAGGAATAGTAGGAACTTCATTAAGTTTATTAATTCGAACAGAATTAGGTAATCCAGGATCTTTAATTGGAGATGATCAAATTTATAATACTATTGTTACAGCTCATGCCTTTATTATAATTTTCTTTATAGTAATACCTATTATAATTGGGGGATTTGGTAATTGATTAGTTCCTTTAATATTAGGAGCTCCTGATATAGCTTTCCCACGAATAAATAATATAAGATTTTGATTATTACCTCCCTCATTAATATTATTAATTTCAAGTAGAATTGTAGAAAATGGAGCAGGAACAGGATGAACTGTTTACCCTCCTTTATCTTCTAATATTGCTCATGGAGGATCATCAGTAGATTTAGCAATTTTTTCCTTACATTTAGCTGGAATTTCTTCTATTCTAGGAGCAATTAATTTTATTACTACTATTATTAATATACGAGTCAATAATATATCATTTGATCAAATACCATTATTTGTATGATCAGTAGGTATTACCGCTCTTCTTCTTCTTCTTTCTCTGCCTGTATTAGCTGGAGCTATTACTATACTCTTAACTGATCGAAATCTTAATACTTCATTTTTTGATCCTGCAGGAGGAGGAGATCCAATTTTATATCAACATTTATTT
>MABUT232-11|KC158418|NIBGE_BUT-00232|Libythea_myrrha|COI-5P
AACTTTATATTTTATCTTTGGAATTTGAGCAGGAATAGTAGGAACTTCACTAAGTTTATTAATTCGAACAGAATTAGGTAATCCAGGATCTTTAATTGGTGATGATCAAATTTATAATACTATTGTTACAGCCCATGCTTTCATTATAATTTTTTTTATAGTAATACCTATTATAATTGGAGGATTTGGTAATTGATTAGTTCCTCTAATATTAGGAGCCCCTGATATAGCCTTCCCACGAATAAACAATATAAGATTTTGATTATTACCCCCTTCATTAATATTATTAATTTCAAGTAGAATTGTAGAAAATGGAGCAGGAACAGGATGAACTGTTTACCCTCCTCTATCTTCTAATATCACTCATGGAGGATCTTCCGTAGATTTAGCAATTTTTTCATTACATTTAGCTGGAATTTCTTCTATTTTAGGAGCAATTAATTTTATTACTACTATTATCAATATACGAGTTAATAATATATCCTTTGATCAAATACCTTTATTTGTATGATCTGTAGGTATTACAGCTCTTCTTCTTTTACTCTCATTACCAGTATTAGCTGGAGCTATTACAATACTTTTAACTGATCGAAATATTAATACTTCATTTTTTAACCCTGCGGGAGGAGGGGATCCAATTTTATATCAACATTTATTT
>MABUT301-12|KC158420|NIBGE_BUT-00301|Limenitis_lepechini|COI-5P
AACTTTATACTTTATTTTTGGAATTTGAGCAGGGATAGTAGGAACTTCTTTAAGTTTATTAATTCGAACTGAATTAGGAAACCCAGGATCATTAATTGGTGATGATCAAATCTATAATACTATTGTAACTGCCCATGCTTTTATTATAATTTTTTTTATAGTAATACCCATTATAATTGGAGGATTTGGAAATTGATTGGTACCTCTTATATTAGGAGCCCCTGACATAGCTTTCCCCCGGATAAATAATATAAGATTTTGACTTTTACCCCCGTCATTAATTTTATTAATCTCAAGAAGAATTGTCGAAAATGGAGCAGGAACAGGATGAACAGTTTACCCCCCACTTTCATCCAATATTGCTCATAGAGGATCTTCTGTTGATTTAGCTATTTTTTCCCTACATTTAGCTGGTATCTCATCAATTTTAGGAGCAATTAATTTTATCACAACTATTATTAATATACGAATTAATAACATATCTTTTGATCAAATACCCTTATTTGTTTGATCCGTTGGTATCACAGCTATTCTCCTACTATTATCTTTACCTGTATTAGCTGGAGCTATTACCATACTTTTAACCGATCGTAATTTAAATACTTCATTTTTCGACCCTGCTGGAGGAGGTGATCCAATTCTTTATCAACATTTATTT
>MABUT294-12|KC158421|NIBGE_BUT-00294|Limenitis_lepechini|COI-5P
AACTTTATACTTTATTTTTGGAATTTGAGCAGGAATAGTAGGAACTTCTTTAAGTTTATTAATTCGAACTGAATTAGGAAACCCAGGCTCATTAATTGGTGATGATCAAATCTATAATACTATTGTAACTGCCCATGCTTTTATTATAATTTTTTTTATAGTAATACCCATTATAATTGGAGGATTTGGAAATTGATTGGTACCTCTTATATTAGGAGCCCCTGACATAGCTTTCCCCCGGATAAATAATATAAGATTTTGACTTTTACCCCCGTCATTAATTTTATTAATCTCAAGAAGAATTGTCGAAAATGGAGCAGGAACAGGATGAACAGTTTACCCCCCACTTTCATCCAATATTGCTCACAGAGGATCTTCTGTTGATTTAGCTATTTTTTCCCTACATTTAGCTGGTATCTCATCAATTTTAGGAGCAATTAATTTTATCACAACTATTATTAATATACGAATTAATAACATATCTTTTGATCAAATACCCTTATTTGTTTGATCCGTTGGTATCACAGCTATTCTCCTACTATTATCTTTACCTGTACTAGCTGGAGCTATTACCATACTTTTAACCGATCGTAATTTAAATACTTCATTTTTTGACCCTGCTGGAGGAGGTGATCCAATTCTTTATCAACATTTATTT
>MABUT295-12|KC158419|NIBGE_BUT-00295|Limenitis_lepechini|COI-5P
AACTTTATACTTTATTTTTGGAATTTGAGCAGGAATAGTAGGAACTTCTTTAAGTTTATTAATTCGAACTGAATTAGGAAACCCAGGCTCATTAATTGGTGATGATCAAATCTATAATACTATTGTAACTGCCCATGCTTTTATTATAATTTTTTTTATAGTAATACCCATTATAATTGGAGGATTTGGAAATTGATTGGTACCTCTTATATTAGGAGCCCCTGACATAGCTTTCCCCCGGATAAATAATATAAGATTTTGACTTTTACCCCCGTCATTAATTTTATTAATCTCAAGAAGAATTGTCGAAAATGGAGCAGGAACAGGATGAACAGTTTACCCCCCACTTTCATCCAATATTGCTCATAGAGGGTCTTCTGTTGATTTAGCTATTTTTTCCCTACATTTAGCTGGTATCTCATCAATTTTAGGAGCAATTAATTTTATCACAACTATTATTAATATACGAATTAATAACATATCTTTTGATCAAATACCCTTATTTGTTTGATCCGTTGGTATCACAGCTATTCTCCTACTATTATCTTTACCTGTACTAGCTGGAGCTATTACCATACTTTTAACCGATCGTAATTTAAATACTTCATTTTTTGACCCTGCTGGAGGAGGTGATCCAATTCTTTATCAACATTTATTT
>MABUT064-10|HQ990380|NIBGE_BUT-00064|Lycaena_phlaeas|COI-5P
AACTTTATATTTTATTTTTGGAATTTGAGCAGGAATAGTAGGAACCTCCTTAAGAATTTTAATTCGTCTTGAATTAGGTACTCCAGGATCTTTAATTAATGATGATCAAATTTATAATACTATTGTAACTGCCCATGCCTTCATTATAATTTTTTTTATGGTTATACCTATTATAATTGGAGGATTTGGTAATTGACTTGTTCCTTTAATATTAGGAGCACCTGATATAGCTTTTCCTCGAATAAATAATATAAGATTTTGATTATTGCCTCCATCTTTATTATTATTAATTTCAAGAAGAATTGTTGAAAATGGAGCAGGAACAGGATGAACAGTTTATCCCCCACTTTCATCTAATATTGCTCATAGAGGATCTTCTGTTGATTTAGCTATTTTTTCTTTACATTTAGCAGGTATTTCTTCAATTCTAGGAGCTATTAATTTTATTACAACTATTATTAATATACGAATTAATAATTTATCCTTTGATCAAATATCATTATTTATTTGAGCTGTAGGAATTACAGCTTTATTATTATTATTATCTTTACCTGTTTTAGCTGGAGCTATTACAATATTATTAACTGACCGTAATTTAAATACATCTTTTTTTGACCCTGCAGGGGGAGGAGATCCAATTTTATATCAACATTTATTT
>MABUT268-11|KC158425|NIBGE_BUT-00268|Lycaena_phlaeas|COI-5P
AACTTTATATTTTATTTTTGGAATTTGAGCAGGAATAGTAGGAACCTCCTTAAGAATTTTAATTCGTCTTGAATTAGGTACTCCAGGATCTTTAATTAATGATGATCAAATTTATAATACTATTGTAACTGCCCATGCCTTCATTATAATTTTTTTTATGGTTATACCTATTATAATTGGAGGATTTGGTAATTGACTTGTTCCTTTAATATTAGGAGCACCTGATATAGCTTTTCCTCGAATAAATAATATAAGATTTTGATTATTGCCTCCATCTTTATTATTATTAATTTCAAGAAGAATTGTTGAAAATGGAGCAGGAACAGGATGAACAGTTTATCCCCCACTTTCATCTAATATTGCTCATAGAGGATCTTCTGTTGATTTAGCTATTTTTTCTTTACATTTAGCAGGTATTTCTTCAATTCTAGGAGCTATTAATTTTATTACAACTATTATTAATATACGAATTAATAATTTATCCTTTGATCAAATATCATTATTTATTTGAGCTGTAGGAATTACAGCTTTATTATTATTATTATCTTTACCTGTTTTAGCTGGAGCTATTACAATATTATTAACTGACCGTAATTTAAATACATCTTTTTTTGACCCTGCAGGGGGAGGAGATCCAATTTTATATCAACATTTATTT
>MABUT266-11|KC158424|NIBGE_BUT-00266|Lycaena_phlaeas|COI-5P
AACTTTATATTTTATTTTTGGAATTTGAGCAGGAATAGTAGGAACCTCCTTAAGAATTTTAATTCGTCTTGAATTAGGTACTCCAGGATCTTTAATTAATGATGATCAAATTTATAATACTATTGTAACTGCCCATGCCTTCATTATAATTTTTTTTATGGTTATACCTATTATAATTGGAGGATTTGGTAATTGACTTGTTCCTTTAATATTAGGAGCACCTGATATAGCTTTTCCTCGAATAAATAATATAAGATTTTGATTATTGCCTCCATCTTTATTATTATTAATTTCAAGAAGAATTGTTGAAAATGGAGCAGGAACAGGATGAACAGTTTATCCCCCACTTTCATCTAATATTGCTCATAGAGGATCTTCTGTTGATTTAGCTATTTTTTCTTTACATTTAGCAGGTATTTCTTCAATTCTAGGAGCTATTAATTTTATTACAACTATTATTAATATACGAATTAATAATTTATCCTTTGATCAAATATCATTATTTATTTGAGCTGTAGGAATTACAGCTTTATTATTATTATTATCTTTACCTGTTTTAGCTGGAGCTATTACAATATTATTAACTGACCGTAATTTAAATACATCTTTTTTTGACCCTGCAGGGGGAGGAGATCCAATTTTATATCAACATTTATTT
>MABUT283-12|KC158423|NIBGE_BUT-00283|Lycaena_phlaeas|COI-5P
AACTTTATATTTTATTTTTGGAATTTGAGCAGGAATAGTAGGAACCTCCTTAAGAATTTTAATTCGTCTTGAATTAGGTACTCCAGGATCTTTAATTAATGATGATCAAATTTATAATACTATTGTAACTGCCCATGCCTTCATTATAATTTTTTTTATGGTTATACCTATTATAATTGGAGGATTTGGTAATTGACTTGTTCCTTTAATATTAGGAGCACCTGATATAGCTTTTCCTCGAATAAATAATATAAGATTTTGATTATTGCCTCCATCTTTATTATTATTAATTTCAAGAAGAATTGTTGAAAATGGAGCAGGAACAGGATGAACAGTTTATCCCCCACTTTCATCTAATATTGCTCATAGAGGATCTTCTGTTGATTTAGCTATTTTTTCTTTACATTTAGCAGGTATTTCTTCAATTCTAGGAGCTATTAATTTTATTACAACTATTATTAATATACGAATTAATAATTTATCCTTTGATCAAATATCATTATTTATTTGAGCTGTAGGAATTACAGCTTTATTATTATTATTATCTTTACCTGTTTTAGCTGGAGCTATTACAATATTATTAACTGACCGTAATTTAAATACATCTTTTTTTGACCCTGCAGGGGGAGGAGATCCAATTTTATATCAACATTTATTT
>MABUT257-11|KC158422|NIBGE_BUT-00257|Lycaena_phlaeas|COI-5P
AACTTTATATTTTATTTTTGGAATTTGAGCAGGAATAGTAGGAACCTCCTTAAGAATTTTAATTCGTCTTGAATTAGGTACTCCAGGATCTTTAATTAATGATGATCAAATTTATAATACTATTGTAACTGCCCATGCCTTCATTATAATTTTTTTTATGGTTATACCTATTATAATTGGAGGATTTGGTAATTGACTTGTTCCTTTAATATTAGGAGCACCTGATATAGCTTTTCCTCGAATAAATAATATAAGATTTTGATTATTGCCTCCATCTTTATTATTATTAATTTCAAGAAGAATTGTTGAAAATGGAGCAGGAACAGGATGAACAGTTTATCCCCCACTTTCATCTAATATTGCTCATAGAGGATCTTCTGTTGATTTAGCTATTTTTTCTTTACATTTAGCAGGTATTTCTTCAATTCTAGGAGCTATTAATTTTATTACAACTATTATTAATATACGAATTAATAATTTATCCTTTGATCAAATATCATTATTTATTTGAGCTGTAGGAATTACAGCTTTATTATTATTATTATCTTTACCTGTTTTAGCTGGAGCTATTACAATATTATTAACTGACCGTAATTTAAATACATCTTTTTTTGACCCTGCAGGGGGAGGAGATCCAATTTTATATCAACATTTATTT
>MABUT068-10|HQ990384|NIBGE_BUT-00068|Lycaena_phlaeas|COI-5P
AACTTTATATTTTATTTTTGGAATTTGAGCAGGAATAGTAGGAACCTCCTTAAGAATTTTAATTCGTCTTGAATTAGGTACTCCAGGATCTTTAATTAATGATGATCAAATTTATAATACTATTGTAACTGCCCATGCCTTCATTATAATTTTTTTTATGGTTATACCTATTATAATTGGAGGATTTGGTAATTGACTTGTTCCTTTAATATTAGGAGCACCTGATATAGCTTTTCCTCGAATAAATAATATAAGATTTTGATTATTGCCTCCATCTTTATTATTATTAATTTCAAGAAGAATTGTTGAAAATGGAGCAGGAACAGGATGAACAGTTTATCCCCCACTTTCATCTAATATTGCTCATAGAGGATCTTCTGTTGATTTAGCTATTTTTTCTTTACATTTAGCAGGTATTTCTTCAATTCTAGGAGCTATTAATTTTATTACAACTATTATTAATATACGAATTAATAATTTATCCTTTGATCAAATATCATTATTTATTTGAGCTGTAGGAATTACAGCTTTATTATTATTATTATCTTTACCTGTTTTAGCTGGAGCTATTACAATATTATTAACTGACCGTAATTTAAATACATCTTTTTTTGACCCTGCAGGGGGAGGAGATCCAATTTTATATCAACATTTATTT
>MABUT066-10|HQ990382|NIBGE_BUT-00066|Lycaena_phlaeas|COI-5P
AACTTTATATTTTATTTTTGGAATTTGAGCAGGAATAGTAGGAACCTCCTTAAGAATTTTAATTCGTCTTGAATTAGGTACTCCAGGATCTTTAATTAATGATGATCAAATTTATAATACTATTGTAACTGCCCATGCCTTCATTATAATTTTTTTTATGGTTATACCTATTATAATTGGAGGATTTGGTAATTGACTTGTTCCTTTAATATTAGGAGCACCTGATATAGCTTTTCCTCGAATAAATAATATAAGATTTTGATTATTGCCTCCATCTTTATTATTATTAATTTCAAGAAGAATTGTTGAAAATGGAGCAGGAACAGGATGAACAGTTTATCCCCCACTTTCATCTAATATTGCTCATAGAGGATCTTCTGTTGATTTAGCTATTTTTTCTTTACATTTAGCAGGTATTTCTTCAATTCTAGGAGCTATTAATTTTATTACAACTATTATTAATATACGAATTAATAATTTATCCTTTGATCAAATATCATTATTTATTTGAGCTGTAGGAATTACAGCTTTATTATTATTATTATCTTTACCTGTTTTAGCTGGAGCTATTACAATATTATTAACTGACCGTAATTTAAATACATCTTTTTTTGACCCTGCAGGGGGAGGAGATCCAATTTTATATCAACATTTATTT
>MABUT065-10|HQ990381|NIBGE_BUT-00065|Lycaena_phlaeas|COI-5P
AACTTTATATTTTATTTTTGGAATTTGAGCAGGAATAGTAGGAACCTCCTTAAGAATTTTAATTCGTCTTGAATTAGGTACTCCAGGATCTTTAATTAATGATGATCAAATTTATAATACTATTGTAACTGCCCATGCCTTCATTATAATTTTTTTTATGGTTATACCTATTATAATTGGAGGATTTGGTAATTGACTTGTTCCTTTAATATTAGGAGCACCTGATATAGCTTTTCCTCGAATAAATAATATAAGATTTTGATTATTGCCTCCATCTTTATTATTATTAATTTCAAGAAGAATTGTTGAAAATGGAGCAGGAACAGGATGAACAGTTTATCCCCCACTTTCATCTAATATTGCTCATAGAGGATCTTCTGTTGATTTAGCTATTTTTTCTTTACATTTAGCAGGTATTTCTTCAATTCTAGGAGCTATTAATTTTATTACAACTATTATTAATATACGAATTAATAATTTATCCTTTGATCAAATATCATTATTTATTTGAGCTGTAGGAATTACAGCTTTATTATTATTATTATCTTTACCTGTTTTAGCTGGAGCTATTACAATATTATTAACTGACCGTAATTTAAATACATCTTTTTTTGACCCTGCAGGGGGAGGAGATCCAATTTTATATCAACATTTATTT
>MABUT253-11|KC158427|NIBGE_BUT-00253|Melitaea_chitralensis|COI-5P
TACTTTATATTTTATTTTTGGAATTTGAGCAGGTATATTAGGAACTTCGTTAAGACTTTTAATTCGAACTGAATTAGGAAACCCCGGATCTTTAATTGGCGATGATCAAATTTATAATACTATTGTTACAGCTCACGCTTTTATTATAATTTTTTTTATAGTTATACCAATTATAATTGGAGGATTTGGAAATTGATTAGTTCCTTTAATATTAGGAGCTCCTGATATAGCATTCCCACGAATAAATAATATAAGATTCTGATTACTCCCCCCCTCATTAATTTTATTAATTTCTAGAAGAATTGTAGAAAACGGTGCAGGTACAGGATGAACGGTTTACCCCCCACTTTCCTCTAATATTGCTCATAGAGGATCATCCGTTGACTTAGCAATCTTTTCATTACATTTAGCTGGAATTTCATCAATTTTAGGAGCTATTAATTTTATTACTACTATTATTAATATACGTGTTAATAACATGTCATTTGATCAAATACCTTTATTTGTCTGAGCTGTAGGTATTACAGCTCTTTTATTATTATTATCTTTACCTGTGTTAGCAGGAGCAATTACAATACTCCTTACTGATCGAAATATTAATACCTCATTTTTTGACCCTGCTGGAGGAGGAGATCCAATTTTATACCAACATTTATTT
>MABUT254-11|KC158426|NIBGE_BUT-00254|Melitaea_chitralensis|COI-5P
TACTTTATATTTTATTTTTGGAATTTGAGCAGGTATATTAGGAACTTCGTTAAGACTTTTAATTCGAACTGAATTAGGAAACCCCGGATCTTTAATTGGCGATGATCAAATTTATAATACTATTGTTACAGCTCACGCTTTTATTATAATTTTTTTTATAGTTATACCAATTATAATTGGAGGATTTGGAAATTGATTAGTTCCTTTAATATTAGGAGCCCCTGATATAGCATTCCCACGAATAAATAATATAAGATTCTGATTACTCCCCCCCTCATTAATTTTATTAATTTCTAGAAGAATTGTAGAAAACGGTGCAGGTACAGGATGAACGGTTTACCCCCCACTTTCCTCTAATATTGCTCATAGAGGATCATCCGTTGACTTAGCAATCTTTTCATTACATTTAGCTGGAATTTCATCAATTTTAGGAGCTATTAATTTTATTACTACTATTATTAATATACGTGTTAATAACATGTCATTTGATCAAATACCTTTATTTGTCTGAGCTGTAGGTATTACAGCTCTTTTATTATTATTATCTTTACCTGTATTAGCAGGAGCAATTACAATACTCCTTACTGATCGAAATATTAATACCTCATTTTTTGACCCTGCTGGAGGAGGAGATCCAATTTTATACCAACATTTATTT
>MABUT009-10|HQ990329|NIBGE_BUT-00009|Neptis_hylas|COI-5P
AACTTTATATTTTATTTTTGGAATTTGAGCAGGAATAGTAGGAACATCTCTTAGTTTATTAATTCGAACTGAACTTGGTAACCCGGGATCTTTGATTGGAGATGATCAAATTTATAATACTATTGTAACTGCTCATGCTTTTATTATAATTTTTTTTATAGTTATACCTATTATAATTGGAGGATTTGGTAATTGACTAGTCCCTTTAATATTAGGTGCCCCAGACATAGCTTTCCCCCGAATAAATAATATAAGATTCTGACTTCTTCCCCCCTCTCTCATACTATTAATTTCTAGTAGAGTTGTTGAAACAGGAGCCGGAACCGGATGAACAGTTTATCCCCCCCTTTCATCTAATATTGCCCATGGCGGAGCTTCTGTAGATTTAGCTATTTTTTCACTACATTTAGCGGGTATTTCCTCTATTCTAGGAGCTATTAATTTTATTACAACTATTATTAATATGCGAATTAATAACATATCATTTGATCAAATACCTTTATTTGTATGATCAGTGGGAATTACAGCTTTACTTTTATTACTATCTTTACCTGTATTAGCTGGAGCTATTACTATATTATTAACAGATCGAAATCTTAATACTTCATTTTTTGACCCCGCTGGGGGAGGAGATCCAATTCTTTACCAACACTTATTT
>MABUT156-10|KC158428|NIBGE_BUT-00156|Neptis_mahendra|COI-5P
AACTTTATATTTTATTTTTGGAATTTGAGCAGGAATAGTAGGAACATCTCTTAGTTTATTAATTCGAACAGAACTTGGTAATCCAGGATCTTTAATTGGAGATGATCAAATTTATAATACTATTGTAACAGCTCATGCTTTTATTATAATTTTTTTTATAGTTATACCTATTATAATTGGGGGATTTGGTAATTGATTAGTCCCTTTAATATTAGGTGCCCCAGATATAGCTTTTCCCCGAATAAATAATATAAGATTCTGACTTCTTCCCCCCTCTTTAATCCTATTAATTTCCAGTAGAATTGTTGAAACAGGAGCCGGAACTGGATGAACGGTCTATCCCCCCCTTTCATCTAATATTGCCCATGGAGGAGCTTCTGTAGATTTAGCTATTTTTTCATTACATTTAGCTGGTATTTCCTCTATTTTAGGGGCTATTAATTTTATTACAACTATTATTAATATACGAATTAATAATATATCATTTGATCAAATACCTTTATTTGTTTGATCAGTAGGAATTACAGCTTTACTTTTATTATTATCTTTACCGGTTTTAGCTGGAGCCATTACTATGTTATTAACAGATCGAAATCTTAATACTTCATTTTTTGATCCTGCTGGAGGAGGAGATCCAATTCTTTATCAACATTTATTT
>MABUT153-10|KC158429|NIBGE_BUT-00153|Pantoporia_nefte|COI-5P
AACTTTATATTTTATTTTTGGAATTTGAGCAGGAATAGTNGGAACATCNTTAAGTTTANTAATTCGAACTGAATTAGGAAATCCAGGTTCTCTAATTGGAGATGATCAAATTTATAATACTATTGTAACAGCTCATGCTTTTATTATAATTTTTTTTATAGTAATACCCATTATAATTGGAGGTTTTGGAAATTGATTAGTCCCTTTAATGTTAGGAGCCCCAGATATAGCATTTCCCCGTATAAATAATATAAGATTTTGACTCCTACCCCCATCTTTAATTTTACTAATTTCAAGTAGAATTGTTGAAAATGGAGCAGGAACAGGATGAACAGTCTATCCCCCACTTTCATCTAATATTGCTCACGGAGGCTCTTCTGTAGATTTAGCTATTTTTTCCCTTCATTTAGCAGGTATTTCCTCAATTTTAGGAGCAATTAATTTTATTACGACTATTATTAACATACGAGTTAATAATATATCTTTTGATCAAATACCCTTATTTGTTTGATCTGTAGGAATTACGGCTCTCTTATTACTATTATCTTTACCTGTATTAGCTGGAGCTATTACTATATTATTAACCGATCGTAATTTAAATACATCTTTTTTTGACCCTGCTGGAGGGGGAGACCCAATTCTCTATCAACATTTATTT
>MABUT010-10|HQ990330|NIBGE_BUT-00010|Pantoporia_opalina|COI-5P
AACCTTATATTTTATTTTTGGAATTTGAGCAGGAATAGTAGGTACATCTTTAAGTTTATTAATTCGAACAGAATTAGGAAATCCAGGTTCATTAATTGGAGATGATCAAATTTATAATACTATTGTAACAGCTCATGCTTTTATTATAATTTTTTTTATAGTAATACCTATTATAATTGGAGGATTTGGAAATTGATTAATCCCATTAATATTAGGAGCCCCAGATATAGCATTCCCCCGAATAAATAATATAAGTTTTTGACTTCTTCCCCCATCATTAATTCTTCTTATCTCCAGCAGAATTGTTGAAAATGGAGCAGGAACAGGATGAACAGTTTACCCACCCCTTTCATCTAATATTGCTCATGGAGGATCTTCAGTAGATTTAGCTATTTTTTCCTTGCATTTAGCGGGTATTTCATCAATCTTAGGAGCAATTAACTTTATTACAACTATTATTAATATGCGAGTTAACAAAATATCTTTTGACCAAATACCATTATTTGTTTGATCTGTTGGTATTACAGCTCTTTTATTATTATTATCTTTACCAGTTTTAGCAGGAGCCATTACCATACTTTTAACTGATCGTAATTTAAATACATCATTTTTTGATCCAGCAGGAGGGGGAGACCCAATTCTTTATCAACATTTATTT
>MABUT008-10|HQ990328|NIBGE_BUT-00008|Pantoporia_opalina|COI-5P
AACCTTATATTTTATTTTTGGAATTTGAGCAGGAATAGTAGGTACATCTTTAAGTTTATTAATTCGAACAGAATTAGGAAATCCAGGTTCATTAATTGGAGATGATCAAATTTATAATACTATTGTAACAGCTCATGCTTTTATTATAATTTTTTTTATAGTAATACCTATTATAATTGGAGGATTTGGAAATTGATTAATCCCATTAATATTAGGAGCCCCAGATATAGCATTCCCCCGAATAAATAATATAAGTTTTTGACTTCTTCCCCCATCATTAATTCTTCTTATCTCCAGCAGAATTGTTGAAAATGGAGCAGGAACAGGATGAACAGTTTACCCACCCCTTTCATCTAATATTGCTCATGGAGGATCTTCAGTAGATTTAGCTATTTTTTCCTTGCATTTAGCGGGTATTTCATCAATCTTAGGAGCAATTAACTTTATTACAACTATTATTAATATGCGAGTTAACAAAATATCTTTTGACCAAATACCATTATTTGTTTGATCTGTTGGTATTACAGCTCTTTTATTATTATTATCTTTACCAGTTTTAGCAGGAGCCATTACCATACTTTTAACTGATCGTAATTTAAATACATCATTTTTTGATCCAGCAGGAGGGGGAGACCCAATTCTTTATCAACATTTATTT
>MABUT007-10|HQ990327|NIBGE_BUT-00007|Pantoporia_opalina|COI-5P
AACCTTATATTTTATTTTTGGAATTTGAGCAGGAATAGTAGGTACATCTTTAAGTTTATTAATTCGAACAGAATTAGGAAATCCAGGTTCATTAATTGGAGATGATCAAATTTATAATACTATTGTAACAGCTCATGCTTTTATTATAATTTTTTTTATAGTAATACCTATTATAATTGGAGGATTTGGAAATTGATTAATCCCATTAATATTAGGAGCCCCAGATATAGCATTCCCCCGAATAAATAATATAAGTTTTTGACTTCTTCCCCCATCATTAATTCTTCTTATCTCCAGCAGAATTGTTGAAAATGGAGCAGGAACAGGATGAACAGTTTACCCACCCCTTTCATCTAATATTGCTCATGGAGGATCTTCAGTAGATTTAGCTATTTTTTCCTTGCATTTAGCGGGTATTTCATCAATCTTAGGAGCAATTAACTTTATTACAACTATTATTAATATGCGAGTTAACAAAATATCTTTTGACCAAATACCATTATTTGTTTGATCTGTTGGTATTACAGCTCTTTTATTATTATTATCTTTACCAGTTTTAGCAGGAGCCATTACCATACTTTTAACTGATCGTAATTTAAATACATCATTTTTTGATCCAGCAGGAGGGGGAGACCCAATTCTTTATCAACATTTATTT
>MABUT006-10|HQ990326|NIBGE_BUT-00006|Pantoporia_opalina|COI-5P
AACCTTATATTTTATTTTTGGAATTTGAGCAGGAATAGTAGGTACATCTTTAAGTTTATTAATTCGAACAGAATTAGGAAATCCAGGTTCATTAATTGGAGATGATCAAATTTATAATACTATTGTAACAGCTCATGCTTTTATTATAATTTTTTTTATAGTAATACCTATTATAATTGGAGGATTTGGAAATTGATTAATCCCATTAATATTAGGAGCCCCAGATATAGCATTCCCCCGAATAAATAATATAAGTTTTTGACTTCTTCCCCCATCATTAATTCTTCTTATCTCCAGCAGAATTGTTGAAAATGGAGCAGGAACAGGATGAACAGTTTACCCACCCCTTTCATCTAATATTGCTCATGGAGGATCTTCAGTAGATTTAGCTATTTTTTCTTTGCATTTAGCGGGTATTTCATCAATCTTAGGAGCAATTAACTTTATTACAACTATTATTAATATGCGAGTTAACAAAATATCTTTTGACCAAATACCATTATTTGTTTGATCTGTTGGTATTACAGCTCTTTTATTATTATTATCTTTACCAGTTTTAGCAGGAGCCATTACCATACTTTTAACTGATCGTAATTTAAATACATCATTTTTTGATCCAGCAGGAGGGGGAGACCCAATTCTTTATCAACATTTATTT
>MABUT342-13|NIBGE_BUT-00342|Papilio_demoleus|COI-5P
AACATTATATTTTATTTTTGGTATTTGAGCAAGATTATTAGGAACTTCTTTAAGTTTATTAATTCGAACAGAACTAGGTACTCCTGGTTCCTTAATTGGAGATGATCAAATTTATAATACTATTGTAACAGCTCATGCTTTTATTATAATTTTTTTTATAGTTATACCTATTATAATTGGAGGATTTGGAAATTGATTAGTTCCATTAATATTAGGAGCTCCAGATATAGCTTTTCCTCGAATAAATAATATAAGATTCTGATTATTACCCCCTTCTTTAACTCTTTTAATTTCTAGAATAATCGTAGAAAATGGGGCTGGAACTGGTTGAACTGTTTATCCACCTCTTTCTTCTAATATTGCTCATGGTAGAAGATCTGTTGACTTAGTTATTTTTTCCTTACATTTAGCAGGAATTTCATCAATTTTAGGAGCAATTAATTTTATTACTACAATTATTAACATACGTATTAATAGAATATCATTTGATCAAATACCTTTATTTGTTTGAGCTGTAGGAATTACCGCTTTATTATTACTTCTTTCTCTTCCAGTATTAGCAGGAGCTATTACTATATTATTAACAGATCGTAATTTAAATACATCTTTTTTTGATCCTGCTGGAGGGGGAGATCCTATTCTTTATCAACATTTATTT
>MABUT343-13|NIBGE_BUT-00343|Papilio_demoleus|COI-5P
AACATTATATTTTATTTTTGGTATTTGAGCAAGATTATTAGGAACTTCTTTAAGTTTATTAATTCGAACAGAACTAGGTACTCCTGGTTCCTTAATTGGAGATGATCAAATTTATAATACTATTGTAACAGCTCATGCTTTTATTATAATTTTTTTTATAGTTATACCTATTATAATTGGAGGATTTGGAAATTGATTAGTTCCATTAATATTAGGAGCTCCAGATATAGCTTTTCCTCGAATAAATAATATAAGATTCTGATTATTACCCCCTTCTTTAACTCTTTTAATTTCTAGAATAATCGTAGAAAATGGGGCTGGAACTGGTTGAACTGTTTATCCACCTCTTTCTTCTAATATTGCTCATGGTAGAAGATCTGTTGACTTAGTTATTTTTTCCTTACATTTAGCAGGAATTTCATCAATTTTAGGAGCAATTAATTTTATTACTACAATTATTAACATACGTATTAATAGAATATCATTTGATCAAATACCTTTATTTGTTTGAGCTGTAGGAATTACCGCTTTATTATTACTTCTTTCTCTTCCAGTATTAGCAGGAGCTATTACTATATTATTAACAGATCGTAATTTAAATACATCTTTTTTTGATCCTGCTGGAGGGGGAGATCCTATTCTTTATCAACATTTATTT
>MABUT341-13|NIBGE_BUT-00341|Papilio_demoleus|COI-5P
AACATTATATTTTATTTTTGGTATTTGAGCAAGATTATTAGGAACTTCTTTAAGTTTATTAATTCGAACAGAACTAGGTACTCCTGGTTCCTTAATTGGAGATGATCAAATTTATAATACTATTGTAACAGCTCATGCTTTTATTATAATTTTTTTTATAGTTATACCTATTATAATTGGAGGATTTGGAAATTGATTAGTTCCATTAATATTAGGAGCTCCAGATATAGCTTTTCCTCGAATAAATAATATAAGATTCTGATTATTACCCCCTTCTTTAACTCTTTTAATTTCTAGAATAATTGTAGAAAATGGAGCTGGAACTGGTTGAACTGTTTATCCACCTCTTTCTTCTAATATTGCTCATGGTAGAAGATCTGTTGACTTAGTTATTTTTTCCTTACATTTAGCAGGAATTTCATCAATTTTAGGAGCAATTAATTTTATTACTACAATTATTAACATACGTATTAATAGAATATCATTTGATCAAATACCTTTATTTGTTTGAGCTGTAGGAATTACCGCTTTATTATTACTTCTTTCTCTTCCAGTATTAGCAGGGGCTATTACTATGTTATTAACAGATCGTAATTTAAATACATCTTTTTTTGATCCTGCTGGAGGGGGAGATCCTATTCTTTATCAACA-------
>MAIMB135-09|GU681872|NIBGE_IMB-00135|Papilio_demoleus|COI-5P
-----TATATTTTATTTTTGGTATTTGAGCAAGATTATTAGGAACTTCTTTAAGTTTATTAATTCGAACAGAACTAGGTACTCCTGGTTCCTTAATTGGAGATGATCAAATTTATAATACTATTGTAACAGCTCATGCTTTTATTATAATTTTTTTTATAGTTATACCTATTATAATTGGAGGATTTGGAAATTGATTAGTTCCATTAATATTAGGAGCTCCAGATATAGCTTTTCCTCGAATAAATAATATAAGATTCTGATTATTACCCCCTTCTTTAACTCTTTTAATTTCTAGAATAATCGTAGAAAATGGGGCTGGAACTGGTTGAACTGTTTATCCACCTCTTTCTTCTAATATTGCTCATGGTAGAAGATCTGTTGACTTAGTTATTTTTTCCTTACATTTAGCAGGAATTTCATCAATTTTAGGAGCAATTAATTTTATTACTACAATTATTAACATACGTATTAATAGAATATCATTTGATCAAATACCTTTATTTGTTTGAGCTGTAGGAATTACCGCTTTATTATTACTTCTTTCTCTTCCAGTATTAGCAGGAGCTATTACTATATTATTAACAGATCGTAATTTAAATACATCTTTTTTTGATCCTGCTGGAGGGGGAGA-------------------------
>MAIMB136-09|GU681873|NIBGE_IMB-00136|Papilio_demoleus|COI-5P
----TTATATTTTATTTTTGGTATTTGAGCAAGATTATTAGGAACTTCTTTAAGTTTATTAATTCGAACAGAACTAGGTACTCCTGGTTCCTTAATTGGAGATGATCAAATTTATAATACTATTGTAACAGCTCATGCTTTTATTATAATTTTTTTTATAGTTATACCTATTATAATTGGAGGATTTGGAAATTGATTAGTTCCATTAATATTAGGAGCTCCAGATATAGCTTTTCCTCGAATAAATAATATAAGATTCTGATTATTACCCCCTTCTTTAACTCTTTTAATTTCTAGAATAATTGTAGAAAATGGAGCTGGAACTGGTTGAACTGTTTATCCACCTCTTTCTTCTAATATTGCTCATGGTAGAAGATCTGTTGACTTAGTTATTTTTTCCTTACATTTAGCAGGAATTTCATCAATTTTAGGAGCAATTAATTTTATTACTACAATTATTAACATACGTATTAATAGAATATCATTTGATCAAATACCTTTATTTGTTTGAGCTGTAGGAATTACCGCTTTATTATTACTTCTTTCTCTTCCAGTATTAGCAGGGGCTATTACTATGTTATTAACAGATCGTAATTTAAATACATCTTTTTTTGATCCTGCTGGAGGGGGAGA-------------------------
>MABUT154-10|KC158430|NIBGE_BUT-00154|Papilio_demoleus|COI-5P
AACATTATATTTTATTTTTGGTATTTGAGCAAGATTATTAGGAACTTCTTTAAGTTTATTAATTCGAACAGAACTAGGTACTCCTGGTTCCTTAATTGGAGATGATCAAATTTATAATACTATTGTAACAGCTCATGCTTTTATTATAATTTTTTTTATAGTTATACCTATTATAATTGGAGGATTTGGAAATTGATTAGTTCCATTAATATTAGGAGCTCCAGATATAGCTTTTCCTCGAATAAATAATATAAGATTCTGATTATTACCCCCTTCTTTAACTCTTTTAATTTCTAGAATAATCGTAGAAAATGGGGCTGGAACTGGTTGAACTGTTTATCCACCTCTTTCTTCTAATATTGCTCATGGTAGAAGATCTGTTGACTTAGTTATTTTTTCCTTACATTTAGCAGGAATTTCATCAATTTTAGGGGCAATTAATTTTATTACTACAATTATTAACATACGTATTAATAGAATATCATTTGATCAAATACCTTTATTTGTTTGAGCTGTAGGAATTACCGCTTTATTATTACTTCTTTCTCTTCCAGTATTAGCAGGAGCTATTACTATATTATTAACAGATCGTAATTTAAATACATCTTTTTTTGATCCTGCTGGAGGGGGAGATCCTATTCTTTATCAACATTTATTT
>MABUT131-10|HQ990440|NIBGE_BUT-00131|Papilio_demoleus|COI-5P
AACATTATATTTTATTTTTGGTATTTGAGCAAGATTATTGGGAACTTCTTTAAGTTTATTAATTCGAACAGAACTAGGTACTCCTGGTTCCTTAATTGGAGATGATCAAATTTATAATACTATTGTAACAGCTCATGCTTTTATTATAATTTTTTTTATAGTTATACCTATTATAATTGGAGGATTTGGAAATTGATTAGTTCCATTAATATTAGGAGCTCCAGATATAGCTTTTCCTCGAATAAATAATATAAGATTCTGATTATTACCCCCTTCTTTAACTCTTTTAATTTCTAGAATAATCGTAGAAAATGGGGCTGGAACTGGTTGAACTGTTTATCCACCTCTTTCTTCTAATATTGCCCATGGTAGAAGATCTGTTGACTTAGTTATTTTTTCCTTACATTTAGCAGGAATTTCATCAATTTTAGGAGCAATTAATTTTATTACTACAATTATTAACATACGTATTAATAGAATATCATTTGATCAAATACCTTTATTTGTTTGAGCTGTAGGAATTACCGCTTTATTATTACTTCTTTCTCTTCCAGTATTAGCAGGAGCTATTACTATATTATTAACAGATCGTAATTTAAATACATCTTTTTTTGATCCTGCTGGAGGGGGAGATCCTATTCTTTATCAACATTTATTT
>MABUT130-10|HQ990439|NIBGE_BUT-00130|Papilio_demoleus|COI-5P
AACATTATATTTTATTTTTGGTATTTGAGCAAGATTATTAGGAACTTCTTTAAGTTTATTAATTCGAACAGAACTAGGTACTCCTGGTTCCTTAATTGGAGATGATCAAATTTATAATACTATTGTAACAGCTCATGCTTTTATTATAATTTTTTTTATAGTTATACCTATTATAATTGGAGGATTTGGAAATTGATTAGTTCCATTAATATTAGGAGCTCCAGATATAGCTTTTCCTCGAATAAATAATATAAGATTCTGATTATTACCCCCTTCTTTAACTCTTTTAATTTCTAGAATAATCGTAGAAAATGGGGCTGGAACTGGTTGAACTGTTTATCCACCTCTTTCTTCTAATATTGCTCATGGTAGAAGATCTGTTGACTTAGTTATTTTTTCCTTACATTTAGCAGGAATTTCATCAATTTTAGGAGCAATTAATTTTATTACTACAATTATTAACATACGTATTAATAGAATATCATTTGATCAAATACCTTTATTTGTTTGAGCTGTAGGAATTACCGCTTTATTATTACTTCTTTCTCTTCCAGTATTAGCAGGAGCTATTACTATATTATTAACAGATCGTAATTTAAATACATCTTTTTTTGATCCTGCTGGAGGAGGAGATCCTATTCTTTATCAACATTTATTT
>MABUT129-10|HQ990438|NIBGE_BUT-00129|Papilio_demoleus|COI-5P
AACATTATATTTTATTTTTGGTATTTGAGCAAGATTATTAGGAACTTCTTTAAGTTTATTAATTCGAACAGAACTAGGTACTCCTGGTTCCTTAATTGGAGATGATCAAATTTATAATACTATTGTAACAGCTCATGCTTTTATTATAATTTTTTTTATAGTTATACCTATTATAATTGGAGGATTTGGAAATTGATTAGTTCCATTAATATTAGGAGCTCCAGATATAGCTTTTCCTCGAATAAATAATATAAGATTCTGATTATTACCCCCTTCTTTAACTCTTTTAATTTCTAGAATAATCGTAGAAAATGGGGCTGGAACTGGTTGAACTGTTTATCCACCTCTTTCTTCTAATATTGCTCATGGTAGAAGATCTGTTGACTTAGTTATTTTTTCCTTACATTTAGCAGGAATTTCATCAATTTTAGGAGCAATTAATTTTATTACTACAATTATTAACATACGTATTAATAGAATATCATTTGATCAAATACCTTTATTTGTTTGAGCTGTAGGAATTACCGCTTTATTATTACTTCTTTCTCTTCCAGTATTAGCAGGAGCTATTACTATATTATTAACAGATCGTAATTTAAATACATCTTTTTTTGATCCTGCTGGAGGGGGAGATCCTATTCTTTATCAACATTTATTT
>MABUT128-10|HQ990437|NIBGE_BUT-00128|Papilio_demoleus|COI-5P
AACATTATATTTTATTTTTGGTATTTGAGCAAGATTATTAGGAACTTCTTTAAGTTTATTAATTCGAACAGAACTAGGTACTCCTGGTTCCTTAATTGGAGATGATCAAATTTATAATACTATTGTAACAGCTCATGCTTTTATTATAATTTTTTTTATAGTTATACCTATTATAATTGGAGGATTTGGAAATTGATTAGTTCCATTAATATTAGGAGCTCCAGATATAGCTTTTCCTCGAATAAATAATATAAGATTCTGATTATTACCCCCTTCTTTAACTCTTTTAATTTCTAGAATAATCGTAGAAAATGGGGCTGGAACTGGTTGAACTGTTTATCCACCTCTTTCTTCTAATATTGCTCATGGTAGAAGATCTGTTGACTTAGTTATTTTTTCCTTACATTTAGCAGGAATTTCATCAATTTTAGGAGCAATTAATTTTATTACTACAATTATTAACATACGTATTAATAGAATATCATTTGATCAAATACCTTTATTTGTTTGAGCTGTAGGAATTACCGCTTTATTATTACTTCTTTCTCTTCCAGTATTAGCAGGAGCTATTACTATATTATTAACAGATCGTAATTTAAATACATCTTTTTTTGATCCTGCTGGAGGGGGAGATCCTATTCTTTATCAACATTTATTT
>MABUT127-10|HQ990436|NIBGE_BUT-00127|Papilio_demoleus|COI-5P
AACATTATATTTTATTTTTGGTATTTGAGCAAGATTATTAGGAACTTCTTTAAGTTTATTAATTCGAACAGAACTAGGTACTCCTGGTTCCTTAATTGGAGATGATCAAATTTATAATACTATTGTAACAGCTCATGCTTTTATTATAATTTTTTTTATAGTTATACCTATTATAATTGGAGGATTTGGAAATTGATTAGTTCCATTAATATTAGGAGCTCCAGATATAGCTTTTCCTCGAATAAATAATATAAGATTCTGATTATTACCCCCTTCTTTAACTCTTTTAATTTCTAGAATAATCGTAGAAAATGGGGCTGGAACTGGTTGAACTGTTTATCCACCTCTTTCTTCTAATATTGCTCATGGTAGAAGATCTGTTGACTTAGTTATTTTTTCCTTACATTTAGCAGGAATTTCATCAATTTTAGGAGCAATTAATTTTATTACTACAATTATTAACATACGTATTAATAGAATATCATTTGATCAAATACCTTTATTTGTTTGAGCTGTAGGAATTACCGCTTTATTATTACTTCTTTCTCTTCCAGTATTAGCAGGAGCTATTACTATATTATTAACAGATCGTAATTTAAATACATCTTTTTTTGATCCTGCTGGAGGGGGAGATCCTATTCTTTATCAACATTTATTT
>MABUT155-10|KC158431|NIBGE_BUT-00155|Papilio_machaon|COI-5P
AACATTATATTTTATTTTTGGTATTTGAGCAAGTATATTAGGAACTTCTCTTAGTTTATTAATTCGAACTGAATTAGGAACACCAGGTTCATTAATTGGAGATGATCAAATTTATAATACTATTGTTACAGCTCACGCTTTTATTATAATTTTTTTTATAGTTATACCTATTATAATTGGAGGATTTGGAAATTGATTAATTCCTTTAATATTAGGAGCCCCTGACATAGCTTTCCCCCGAATAAATAATATAAGATTTTGATTATTACCTCCTTCATTAACTCTTTTAATTTCAAGAATAATTGTAGAAAATGGAGCTGGAACTGGTTGAACTGTTTACCCCCCTCTCTCTTCTAATATTGCACATGGAAGAAGATCAGTAGATTTAGTTATTTTTTCTTTACATTTAGCAGGTATCTCATCAATTTTAGGAGCAATTAATTTCATCACAACAATTATTAATATACGTATTAATAATATATCATTTGATCAAATACCTTTATTTGTTTGAGCTGTTGGAATTACAGCTTTATTATTACTTCTTTCCTTACCAGTTTTAGCTGGAGCTATTACTATATTATTAACAGATCGAAATTTAAATACTTCTTTTTTTGATCCTGCTGGGGGAGGAGATCCTATTTTATACCAACATTTATTT
>MABUT185-10|KC158435|NIBGE_BUT-00185|Papilio_polyctor|COI-5P
AACATTATATTTTATTTTTGGAATCTGAGCAGGTATACTAGGAACTTCTCTAAGTTTATTAATTCGAACTGAATTAGGAACTCCAGGCTCATTAATTGGTGATGATCAAATTTATAATACTATTGTTACAGCTCATGCTTTTATTATAATTTTTTTTATAGTTATACCTATTATAATTGGAGGATTTGGAAATTGATTAATTCCTCTAATATTAGGAGCTCCTGACATAGCTTTCCCCCGAATAAATAATATAAGATTTTGATTATTACCCCCTTCTTTAACTCTTCTAATTTCTAGAATAATTGTAGAAAACGGAGCTGGAACTGGTTGAACTGTATATCCCCCTCTTTCTTCTAATATTGCCCATGGAAGAAGATCAGTAGACTTAGTTATTTTTTCCCTTCATTTAGCAGGTATTTCCTCAATTTTAGGAGCAATTAATTTTATTACAACAATTATTAACATACGTATTAATAGAATATCATTTGATCAAATACCTTTATTTGTTTGAGCTGTAGGAATTACTGCTTTATTATTACTTCTTTCTCTACCAGTTTTAGCAGGAGCTATTACTATATTATTAACAGATCGTAATTTAAATACATCTTTTTTTGACCCTGCAGGAGGAGGAGATCCCATTTTATACCAACATTTATTT
>MABUT275-12|KC158439|NIBGE_BUT-00275|Papilio_polyctor|COI-5P
AACATTATATTTTATTTTTGGAATCTGAGCAGGTATACTAGGAACTTCTCTAAGTTTATTAATTCGAACTGAATTAGGAACTCCAGGCTCATTAATTGGTGATGATCAAATTTATAATACTATTGTTACAGCTCATGCTTTTATTATAATTTTTTTTATAGTTATACCTATTATAATTGGAGGATTTGGAAATTGATTAATTCCTCTAATATTAGGAGCTCCTGACATAGCTTTCCCCCGAATAAATAATATAAGATTTTGATTATTACCCCCTTCTTTAACTCTTCTAATTTCTAGAATAATTGTAGAAAACGGAGCTGGAACTGGTTGAACTGTATATCCCCCTCTTTCTTCTAATATTGCCCATGGAAGAAGATCAGTAGACTTAGTTATTTTTTCCCTTCATTTAGCAGGTATTTCCTCAATTTTAGGAGCAATTAATTTTATTACAACAATTATTAACATACGTATTAATAGAATATCATTTGATCAAATACCTTTATTTGTTTGAGCTGTAGGAATTACTGCTTTATTATTACTTCTTTCTCTACCAGTTTTAGCAGGAGCTATTACTATATTATTAACAGATCGTAATTTAAATACATCTTTTTTTGACCCTGCAGGAGGAGGAGATCCCATTTTATACCAACATTTATTT
>MABUT186-10|KC158438|NIBGE_BUT-00186|Papilio_polyctor|COI-5P
AACATTATATTTTATTTTTGGAATCTGAGCAGGTATACTAGGAACTTCTCTAAGTTTATTAATTCGAACTGAATTAGGAACTCCAGGCTCATTAATTGGTGATGATCAAATTTATAATACTATTGTTACAGCTCATGCTTTTATTATAATTTTTTTTATAGTTATACCTATTATAATTGGAGGATTTGGAAATTGATTAATTCCTCTAATATTAGGAGCTCCTGACATAGCTTTCCCCCGAATAAATAATATAAGATTTTGATTATTACCCCCTTCTTTAACTCTTCTAATTTCTAGAATAATTGTAGAAAACGGAGCTGGAACTGGTTGAACTGTATATCCCCCTCTTTCTTCTAATATTGCCCATGGAAGAAGATCAGTAGACTTAGTTATTTTTTCCCTTCATTTAGCAGGTATTTCCTCAATTTTAGGAGCAATTAATTTTATTACAACAATTATTAACATACGTATTAATAGAATATCATTTGATCAAATACCTTTATTTGTTTGAGCTGTAGGAATTACTGCTTTATTATTACTTCTTTCTCTGCCAGTTTTAGCAGGAGCTATTACTATATTATTAACAGATCGTAATTTAAATACATCTTTTTTTGACCCTGCAGGAGGAGGAGATCCCATTTTATACCAACATTTATTT
>MABUT187-10|KC158437|NIBGE_BUT-00187|Papilio_polyctor|COI-5P
AACATTATATTTTATTTTTGGAATCTGAGCAGGTATACTAGGAACTTCTCTAAGTTTATTAATTCGAACTGAATTAGGAACTCCAGGCTCATTAATTGGTGATGATCAAATTTATAATACTATTGTTACAGCTCATGCTTTTATTATAATTTTTTTTATAGTTATACCTATTATAATTGGAGGATTTGGAAATTGATTAATTCCTCTAATATTAGGAGCTCCTGACATAGCTTTCCCCCGAATAAATAATATAAGATTTTGATTATTACCCCCTTCTTTAACTCTTCTAATTTCTAGAATAATTGTAGAAAACGGAGCTGGAACTGGTTGAACTGTATATCCCCCTCTTTCTTCTAATATTGCCCATGGAAGAAGATCAGTAGACTTAGTTATTTTTTCCCTTCATTTAGCAGGTATTTCCTCAATTTTAGGAGCAATTAATTTTATTACAACAATTATTAACATACGTATTAATAGAATATCATTTGATCAAATACCTTTATTTGTTTGAGCTGTAGGAATTACTGCTTTATTATTACTTCTTTCTCTACCAGTTTTAGCAGGAGCTATTACTATATTATTAACAGATCGTAATTTAAATACATCTTTTTTTGACCCTGCAGGAGGAGGAGATCCCATTTTATACCAACATTTATTT
>MABUT188-10|KC158436|NIBGE_BUT-00188|Papilio_polyctor|COI-5P
AACATTATATTTTATTTTTGGAATCTGAGCAGGTATACTAGGAACTTCTCTAAGTTTATTAATTCGAACTGAATTAGGAACTCCAGGCTCATTAATTGGTGATGATCAAATTTATAATACTATTGTTACAGCTCATGCTTTTATTATAATTTTTTTTATAGTTATACCTATTATAATTGGAGGATTTGGAAATTGATTAATTCCTCTAATATTAGGAGCTCCTGACATAGCTTTCCCCCGAATAAATAATATAAGATTTTGATTATTACCCCCTTCTTTAACTCTTCTAATTTCTAGAATAATTGTAGAAAACGGAGCTGGAACTGGTTGAACTGTATATCCCCCTCTTTCTTCTAATATTGCCCATGGAAGAAGATCAGTAGACTTAGTTATTTTTTCCCTTCATTTAGCAGGTATTTCCTCAATTTTAGGAGCAATTAATTTTATTACAACAATTATTAACATACGTATTAATAGAATATCATTTGATCAAATACCTTTATTTGTTTGAGCTGTAGGAATTACTGCTTTATTATTACTTCTTTCTCTACCAGTTTTAGCAGGAGCTATTACTATATTATTAACAGATCGTAATTTAAATACATCTTTTTTTGACCCTGCAGGAGGAGGAGATCCCATTTTATACCAACATTTATTT
>MABUT189-10|KC158434|NIBGE_BUT-00189|Papilio_polyctor|COI-5P
AACATTATATTTTATTTTTGGAATCTGAGCAGGTATACTAGGAACTTCTCTAAGTTTATTAATTCGAACTGAATTAGGAACTCCAGGCTCATTAATTGGTGATGATCAAATTTATAATACTATTGTTACAGCTCATGCTTTTATTATAATTTTTTTTATAGTTATACCTATTATAATTGGAGGATTTGGAAATTGATTAATTCCTCTAATATTAGGAGCTCCTGACATAGCTTTCCCCCGAATAAATAATATAAGATTTTGATTATTACCCCCTTCTTTAACTCTTCTAATTTCTAGAATAATTGTAGAAAACGGAGCTGGAACTGGTTGAACTGTATATCCCCCTCTTTCTTCTAATATTGCCCATGGAAGAAGATCAGTAGACTTAGTTATTTTTTCCCTTCATTTAGCAGGTATTTCCTCAATTTTAGGAGCAATTAATTTTATTACAACAATTATTAACATACGTATTAATAGAATATCATTTGATCAAATACCTTTATTTGTTTGAGCTGTAGGAATTACTGCTTTATTATTACTTCTTTCTCTACCAGTTTTAGCAGGAGCTATTACTATATTATTAACAGATCGTAATTTAAATACATCTTTTTTTGACCCTGCAGGAGGAGGAGATCCCATTTTATACCAACATTTATTT
>MABUT183-10|KC158432|NIBGE_BUT-00183|Papilio_polyctor|COI-5P
AACATTATATTTTATTTTTGGAATCTGAGCAGGTATACTAGGAACTTCTCTAAGTTTATTAATTCGAACTGAATTAGGAACTCCAGGCTCATTAATTGGTGATGATCAAATTTATAATACTATTGTTACAGCTCATGCTTTTATTATAATTTTTTTTATAGTTATACCTATTATAATTGGAGGATTTGGAAATTGATTAATTCCTCTAATATTAGGAGCTCCTGACATAGCTTTCCCCCGAATAAATAATATAAGATTTTGATTATTACCCCCTTCTTTAACTCTTCTAATTTCTAGAATAATTGTAGAAAACGGAGCTGGAACTGGTTGAACTGTATATCCCCCTCTTTCTTCTAATATTGCCCATGGAAGAAGATCAGTAGACTTAGTTATTTTTTCCCTTCATTTAGCAGGTATTTCCTCAATTTTAGGAGCAATTAATTTTATTACAACAATTATTAACATACGTATTAATAGAATATCATTTGATCAAATACCTTTATTTGTTTGAGCTGTAGGAATTACTGCTTTATTATTACTTCTTTCTCTACCAGTTTTAGCAGGAGCTATTACTATATTATTAACAGATCGTAATTTAAATACATCTTTTTTTGACCCTGCAGGAGGAGGAGATCCCATTTTATACCAACATTTATTT
>MABUT190-10|KC158433|NIBGE_BUT-00190|Papilio_polyctor|COI-5P
AACATTATATTTTATTTTTGGAATCTGAGCAGGTATACTAGGAACTTCTCTAAGTTTATTAATTCGAACTGAATTAGGAACTCCAGGCTCATTAATTGGCGATGATCAAATTTATAATACTATTGTTACAGCTCATGCTTTTATTATAATTTTTTTTATAGTTATACCTATTATAATTGGAGGATTTGGAAATTGATTAATTCCTCTAATATTAGGAGCTCCTGACATAGCTTTCCCCCGAATAAATAATATAAGATTTTGATTATTACCCCCTTCTTTAACTCTTCTAATTTCTAGAATAATTGTAGAAAACGGAGCTGGAACTGGTTGAACTGTATATCCCCCTCTTTCTTCTAATATTGCCCATGGAAGAAGATCAGTAGACTTAGTTATTTTTTCCCTTCATTTAGCAGGTATTTCCTCAATTTTAGGAGCAATTAATTTTATTACAACAATTATTAACATACGTATTAATAGAATATCATTTGATCAAATACCTTTATTTGTTTGAGCTGTAGGAATTACTGCTTTATTATTACTTCTTTCTCTACCAGTTTTAGCAGGAGCTATTACTATATTATTAACAGATCGTAATTTAAATACATCTTTTTTTGACCCTGCAGGAGGAGGAGATCCCATTTTATACCAACATTTATTT
>MABUT184-10|KC158440|NIBGE_BUT-00184|Papilio_polyctor|COI-5P
AACATTATATTTTATTTTTGGAATCTGAGCAGGTATACTAGGAACTTCTCTAAGTTTATTAATTCGAACTGAATTAGGAACTCCAGGCTCATTAATTGGTGATGATCAAATTTATAATACTATTGTTACAGCTCATGCTTTTATTATAATTTTTTTTATAGTTATACCTATTATAATTGGAGGATTTGGAAATTGATTAATTCCTCTAATATTAGGAGCTCCTGACATAGCTTTCCCCCGAATAAATAATATAAGATTTTGATTATTACCCCCTTCTTTAACTCTTCTAATTTCTAGAATAATTGTAGAAAACGGAGCTGGAACTGGTTGAACTGTATATCCCCCTCTTTCTTCTAATATTGCCCATGGAAGAAGATCAGTAGACTTAGTTATTTTTTCCCTTCATTTAGCAGGTATTTCCTCAATTTTAGGAGCAATTAATTTTATTACAACAATTATTAACATACGTATTAATAGAATATCATTTGATCAAATACCTTTATTTGTTTGAGCTGTAGGAATTACTGCTTTATTATTACTTCTTTCTCTACCAGTTTTAGCAGGAGCTATTACTATATTATTAACAGATCGTAATTTAAATACATCCTTTTTTGACCCTGCAGGAGGAGGAGATCCCATTTTATACCAACATTTATTT
>MABUT271-11|KC158441|NIBGE_BUT-00271|Papilio_polytes|COI-5P
AACATTATATTTTATTTTTGGTATTTGAGCAAGAATATTAGGAACTTCATTAAGTTTATTAATTCGAACTGAATTAGGAACTCCAGGTTCTCTAATTGGAGATGATCAAATTTATAATACTATTGTTACAGCCCACGCTTTTATTATAATTTTTTTTATAGTTATACCTATTATAATTGGAGGATTTGGAAATTGATTAGTCCCATTAATATTAGGAGCCCCTGATATAGCTTTCCCCCGAATAAATAATATAAGATTTTGATTACTTCCCCCATCCCTAACCCTTTTAATTTCTAGAATAATTGTAGAAAATGGAGCTGGAACTGGTTGAACTGTTTACCCCCCTCTTTCATCTAATATTGCCCATGGAAGAAGATCTGTTGATTTAGTTATTTTTTCTCTTCATTTAGCTGGTATTTCATCAATTTTAGGTGCAATTAACTTTATTACAACAATTATTAATATACGAATTAATAGAATATCTTTTGATCAAATACCATTATTTGTATGAGCTGTAGGAATCACTGCCTTATTACTACTCCTTTCTTTACCTGTATTAGCAGGAGCTATTACTATATTATTAACAGATCGTAATTTAAATACATCCTTTTTTGATCCTGCGGGAGGAGGTGACCCTATTTTATATCAACATTTATTT
>MABUT150-10|KC158442|NIBGE_BUT-00150|Papilio_polytes|COI-5P
AACATTATATTTTATTTTTGGTATTTGAGCAAGAATATTAGGAACTTCATTAAGTTTATTAATTCGAACTGAATTAGGAACTCCAGGTTCTCTAATTGGGGATGATCAAATTTATAATACTATTGTTACAGCCCACGCTTTTATTATAATTTTTTTTATAGTTATACCTATTATAATTGGAGGATTTGGAAATTGATTAGTCCCATTAATATTAGGAGCCCCTGATATAGCTTTCCCCCGAATAAATAATATAAGATTTTGATTACTTCCCCCATCCCTGACCCTTTTAATTTCTAGAATAATTGTAGAAAATGGAGCTGGAACTGGTTGAACTGTTTACCCCCCTCTTTCATCTAATATTGCCCATGGAAGAAGATCTGTTGATTTAGTTATTTTTTCCCTTCATTTAGCTGGTATTTCATCAATTTTAGGTGCAATTAACTTTATTACAACAATTATTAATATACGAATTAATAGAATATCTTTTGATCAAATACCATTATTTGTGTGAGCTGTAGGAATCACTGCCTTATTATTACTCCTTTCTTTACCTGTATTAGCAGGAGCTATTACTATATTATTAACAGATCGTAATTTAAATACATCCTTTTTTGATCCTGCGGGAGGAGGTGACCCTATTTTATATCAACATTTATTT
>MAIMB170-09|HQ990705|NIBGE_IMB-00170|Parnara_guttata|COI-5P
-------TACTTTATTTTTGGTATTTGATCAGGGATATTAGGAACATCCTTAAGACTTTTAATTCGTACTGAATTAGGAAACCCAGGTTCATTAATTGGAGATGATCAAATTTATAATACAATTGTTACCGCTCATGCTTTTATTATAATTTTTTTTATAGTTATACCCATTATAATTGGAGGATTTGGAAATTGATTAGTTCCATTAATATTAGGAGCTCCTGATATAGCTTTCCCACGAATAAATAATATAAGATTTTGAATACTTCCCCCTTCTTTAACTTTATTAATTTCTAGAAGAATTGTAGAAAATGGTGCAGGAACTGGTTGAACAGTTTACCCACCCCTGTCATCTAACATTGCTCATCAAGGTTCTTCTGTTGATTTAGCAATTTTTTCTCTTCATTTAGCTGGTATTTCTTCTATTTTAGGGGCTATCAATTTTATTACAACAATTATTAATATACGAATTAAAAATATATCATTTGATCAAATACCTTTATTTGTATGATCAGTAGGAATTACAGCTTTATTATTACTTTTATCATTACCAGTATTAGCTGGGGCTATTACAATACTCCTTACAGATCGTAATCTTAATACCTCATTTTTTGATCCTGCTGGAGGGGGAGA-------------------------
>MABUT140-10|HQ990448|NIBGE_BUT-00140|Parnara_guttata|COI-5P
AACTTTATACTTTATTTTTGGTATTTGATCAGGGATATTAGGAACATCATTAAGACTTTTAATTCGTACTGAATTAGGAAACCCAGGTTCATTAATTGGAGATGATCAAATTTATAATACAATTGTTACAGCTCATGCTTTTATTATAATTTTTTTTATAGTTATACCCATTATAATTGGAGGATTTGGAAATTGATTAGTTCCATTAATATTAGGAGCTCCTGATATAGCTTTCCCACGAATAAATAATATAAGATTTTGAATACTTCCCCCTTCTTTAACTTTATTAATTTCTAGAAGAATTGTAGAAAATGGTGCAGGAACTGGTTGAACAGTTTACCCACCCCTGTCATCTAACATTGCTCATCAAGGTTCTTCTGTTGATTTAGCAATTTTTTCTCTTCATTTAGCTGGTATTTCTTCTATTTTAGGGGCTATCAATTTTATTACAACAATTATTAATATACGAATTAAAAATATATCATTTGATCAAATACCTTTATTTGTATGATCAGTAGGAATTACAGCTTTATTATTACTTTTATCATTACCAGTATTAGCTGGGGCTATTACAATACTCCTTACAGATCGTAATCTTAATACCTCATTTTTTGATCCTGCTGGAGGAGGAGATCCTATTTTATATCAACATTTATTT
>MAIMB542-09|HQ990728|NIBGE_IMB-00542|Parnara_guttata|COI-5P
AACTTTATACTTTATTTTTGGTATTTGATCAGGGATATTAGGAACATCATTAAGACTTTTAATTCGTACTGAATTAGGAAACCCAGGTTCATTAATTGGAGATGATCAAATTTATAATACAATTGTTACAGCTCATGCTTTTATTATAATTTTTTTTATAGTTATACCCATTATAATTGGAGGATTTGGAAATTGATTAGTTCCATTAATATTAGGAGCTCCTGATATAGCTTTCCCACGAATAAATAATATAAGATTTTGAATACTTCCCCCTTCTTTAACTTTATTAATTTCTAGAAGAATTGTAGAAAATGGTGCAGGAACTGGTTGAACAGTTTACCCACCCCTGTCATCTAACATTGCTCATCAAGGTTCTTCTGTTGATTTAGCAATTTTTTCTCTTCATTTAGCTGGTATTTCTTCTATTTTAGGGGCTATCAATTTTATTACAACAATTATTAATATACGAATTAAAAATATATCATTTGATCAAATACCTTTATTTGTATGATCAGTAGGAATTACAGCTTTATTATTACTTTTATCATTACCAGTATTAGCTGGGGCTATTACAATACTCCTTACAGATCGTAATCTTAATACCTCATTTTTTGATCCTGCTGGAGGAGGAGATCCTATTTTATATCAACATTTATTT
>MABUT039-10|HQ990357|NIBGE_BUT-00039|Parnara_guttata|COI-5P
AACTTTATACTTTATTTTTGGTATTTGATCAGGAATATTAGGAACATCATTAAGACTTTTAATTCGTACTGAATTAGGAAACCCAGGTTCATTAATTGGAGATGATCAAATTTATAATACAATTGTTACAGCTCATGCTTTTATTATAATTTTTTTTATAGTTATACCCATTATAATTGGAGGATTTGGAAATTGATTAGTTCCATTAATATTAGGAGCTCCTGATATAGCTTTCCCACGAATAAATAATATAAGATTTTGAATACTTCCCCCTTCTTTAACTTTATTAATTTCTAGAAGAATTGTAGAAAATGGTGCAGGAACTGGTTGAACAGTTTACCCACCCCTGTCATCTAACATTGCTCATCAAGGTTCTTCTGTTGATTTAGCAATTTTTTCTCTTCATTTAGCTGGTATTTCTTCTATTTTAGGAGCTATCAATTTTATTACAACAATTATTAATATACGAATTAAAAATATATCATTTGATCAAATACCTTTATTTGTATGATCAGTAGGAATTACAGCTTTATTATTACTTTTATCATTACCAGTATTAGCTGGGGCTATTACAATACTCCTTACAGATCGTAATCTTAATACCTCATTTTTTGATCCTGCTGGAGGAGGAGATCCTATTTTATATCAACATTTATTT
>MAIMB563-09|HQ990729|NIBGE_IMB-00563|Parnara_guttata|COI-5P
AACTTTATACTTTATTTTTGGTATTTGATCAGGAATATTAGGAACATCATTAAGACTTTTAATTCGTACTGAATTAGGAAACCCAGGTTCATTAATTGGAGATGATCAAATTTATAATACAATTGTTACAGCTCATGCTTTTATTATAATTTTTTTTATAGTTATACCCATTATAATTGGAGGATTTGGAAATTGATTAGTTCCATTAATATTAGGAGCTCCTGATATAGCTTTCCCACGAATAAATAATATAAGATTTTGAATACTCCCCCCTTCTTTAACTTTATTAATTTCTAGAAGAATTGTAGAAAATGGTGCAGGAACTGGTTGAACAGTTTACCCACCCCTGTCATCTAACATTGCTCATCAAGGTTCTTCTGTTGATTTAGCAATTTTTTCTCTTCATTTAGCTGGTATTTCTTCTATTTTAGGGGCTATCAATTTTATTACAACAATTATTAATATACGAATTAAAAATATATCATTTGATCAAATACCTTTATTTGTATGATCAGTAGGAATTACAGCTTTATTATTACTTTTATCATTACCAGTATTAGCTGGGGCTATTACAATACTCCTTACAGATCGTAATCTTAATACCTCATTTTTTGATCCTGCTGGAGGAGGAGATCCTATTTTATATCAACATTTATTT
>MABUT362-13|NIBGE_BUT-00362|Pelopidas_mathias|COI-5P
------------------------------------ATTAGGTACATCCTTAAGATTATTAATTCGTACAGAATTAGGTAATCCAGGATCATTAATTGGCGATGATCAAATTTACAATACTATTGTAACAGCTCATGCTTTTATTATAATTTTTTTTATAGTTATACCTATTATAATTGGAGGATTTGGTAATTGATTAGTTCCATTAATGCTAGGTGCCCCAGATATAGCTTTCCCCCGTATAAATAATATAAGATTTTGAATATTACCCCCTTCTTTAACTTTATTAATTTCTAGAAGAATTGTAGAAAATGGTGCTGGAACTGGATGAACTGTTTACCCACCTTTATCTTCTAATATTGCTCATCAAGGATCTTCTGTTGATTTAGCAATTTTTTCTCTTCATTTAGCAGGAATTTCATCAATTCTTGGAGCTATTAATTTTATTACTACAATTATTAATATACGAATTAAAAATCTTTCATTTGATCAAATACCTTTATTTGTTTGATCTGTAGGAATTACAGCTTTATTACTACTTTTATCTTTACCTGTTTTAGCAGGAGCTATTACTATACTTCTAACTGACCGAAATCTTAATACTTCATTTTTTGACCCTGCAGGAGGGGGAGACCCAATTTTATACCAACATTTATTT
>MABUT363-13|NIBGE_BUT-00363|Pelopidas_mathias|COI-5P
AACATTATATTTTATTTTTGGTATTTGAGCAGGAATATTAGGTACATCCTTAAGATTATTAATTCGTACAGAATTAGGTAATCCAGGATCATTAATTGGCGATGATCAAATTTACAATACTATTGTAACAGCTCATGCTTTTATTATAATTTTTTTTATAGTTATACCTATTATAATTGGAGGATTTGGTAATTGATTAGTTCCATTAATGCTAGGTGCCCCAGATATAGCTTTCCCCCGTATAAATAATATAAGATTTTGAATATTACCCCCTTCTTTAACTTTATTAATTTCTAGAAGAATTGTAGAAAATGGTGCTGGAACTGGATGAACTGTTTACCCACCTTTATCTTCTAATATTGCTCATCAAGGATCTTCTGTTGATTTAGCAATTTTTTCTCTTCATTTAGCAGGAATTTCATCAATTCTTGGAGCTATTAATTTTATTACTACAATTATTAATATACGAATTAAAAATCTTTCATTTGATCAAATACCTTTATTTGTTTGATCTGTAGGAATTACAGCTTTATTACTACTTTTATCTTTACCTGTTTTAGCAGGAGCTATTACTATACTTCTAACTGACCGAAATCTTAATACTTCATTTTTTGACCCTGCAGGAGGGGGAGACCCAATTTTATACCAACATTTATTT
>MAIMB169-09|GU681855|NIBGE_IMB-00169|Pelopidas_mathias|COI-5P
------------------------------------------TACATCCTTAAGATTATTAATTCGTACAGAATTAGGTAATCCAGGATCATTAATTGGCGATGATCAAATTTACAATACTATTGTAACAGCTCATGCTTTTATTATAATTTTTTTTATAGTTATACCTATTATAATTGGAGGATTTGGTAATTGATTAGTTCCATTAATGCTAGGTGCCCCAGATATAGCTTTCCCCCGTATAAATAATATAAGATTTTGAATATTACCCCCTTCTTTAACTTTATTAATTTCTAGAAGAATTGTAGAAAATGGTGCTGGAACTGGATGAACTGTTTACCCACCTTTATCTTCTAATATTGCTCATCAAGGATCTTCTGTTGATTTAGCAATTTTTTCTCTTCATTTAGCAGGAATTTCATCAATTCTTGGAGCTATTAATTTTATTACTACAATTATTAATATACGAATTAAAAATCTTTCATTTGATCAAATACCTTTATTTGTTTGATCTGTAGGAATTACAGCTTTATTACTACTTTTATCTTTACCTGTTTTAGCAGGAGCTATTACTATACTTCTAACTGACCGAAATCTTAATACTTCATTTTT----------------------------------------------
>MABUT201-10|KC158448|NIBGE_BUT-00201|Pelopidas_mathias|COI-5P
AACATTATATTTTATTTTTGGTATTTGAGCAGGAATATTAGGTACATCTTTAAGATTATTAATTCGTACAGAATTAGGTAATCCAGGATCATTAATTGGAGATGATCAAATTTACAATACTATTGTAACAGCTCATGCTTTCATTATAATTTTTTTTATAGTTATACCTATTATAATTGGAGGATTTGGTAATTGACTAGTTCCATTAATACTAGGTGCCCCAGATATAGCTTTCCCCCGTATAAATAATATAAGATTTTGAATATTACCCCCTTCTTTAACTTTATTAATTTCTAGAAGAATTGTAGAAAATGGTGCTGGAACTGGATGAACTGTTTACCCACCTTTATCTTCTAATATTGCCCATCAAGGATCTTCTGTTGATTTAGCAATTTTTTCTCTTCATTTAGCAGGAATTTCATCAATTCTTGGAGCTATTAATTTTATTACTACAATTATTAATATACGAATTAAAAATCTTTCATTTGATCAAATACCTTTATTTGTTTGATCTGTAGGAATTACAGCTTTATTATTACTTTTATCTTTACCTGTTTTAGCAGGAGCTATTACTATACTTCTAACTGACCGAAATCTTAATACTTCATTTTTTGACCCTGCAGGAGGAGGAGATCCAATTTTATATCAACATTTATTT
>MABUT200-10|KC158447|NIBGE_BUT-00200|Pelopidas_mathias|COI-5P
AACATTATATTTTATTTTTGGTATTTGAGCAGGAATATTAGGTACATCTTTAAGATTATTAATTCGTACAGAATTAGGTAATCCAGGATCATTAATTGGAGATGATCAAATTTACAATACTATTGTAACAGCTCATGCTTTCATTATAATTTTTTTTATAGTTATACCTATTATAATTGGAGGATTTGGTAATTGACTAGTTCCATTAATACTAGGTGCCCCAGATATAGCTTTCCCCCGTATAAATAATATAAGATTTTGAATATTACCCCCTTCTTTAACTTTATTAATTTCTAGAAGAATTGTAGAAAATGGTGCTGGAACTGGATGAACTGTTTACCCACCTTTATCTTCTAATATTGCCCATCAAGGATCTTCTGTTGATTTAGCAATTTTTTCTCTTCATTTAGCAGGAATTTCATCAATTCTTGGAGCTATTAATTTTATTACTACAATTATTAATATACGAATTAAAAATCTTTCATTTGATCAAATACCTTTATTTGTTTGATCTGTAGGAATTACAGCTTTATTATTACTTTTATCTTTACCTGTTTTAGCAGGAGCTATTACTATACTTCTAACTGACCGAAATCTTAATACTTCATTTTTTGACCCTGCAGGAGGAGGAGATCCAATTTTATATCAACATTTATTT
>MABUT141-10|HQ990449|NIBGE_BUT-00141|Pelopidas_mathias|COI-5P
AACATTATATTTTATTTTTGGTATTTGAGCAGGAATATTAGGTACATCCTTAAGATTATTAATTCGTACAGAATTAGGTAATCCAGGATCATTAATTGGCGATGATCAAATTTACAATACTATTGTAACAGCTCATGCTTTTATTATAATTTTTTTTATAGTTATACCTATTATAATTGGAGGATTTGGTAATTGATTAGTTCCATTAATGCTAGGTGCCCCAGATATAGCTTTCCCCCGTATAAATAATATAAGATTTTGAATATTACCCCCTTCTTTAACTTTATTAATTTCTAGAAGAATTGTAGAAAATGGTGCTGGAACTGGATGAACTGTTTACCCACCTTTATCTTCTAATATTGCTCATCAAGGATCTTCTGTTGATTTAGCAATTTTTTCTCTTCATTTAGCAGGAATTTCATCAATTCTTGGAGCTATTAATTTTATTACTACAATTATTAATATACGAATTAAAAATCTTTCATTTGATCAAATACCTTTATTTGTTTGATCTGTAGGAATTACAGCTTTATTACTACTTTTATCTTTACCTGTTTTAGCAGGAGCTATTACTATACTTCTAACTGACCGAAATCTTAATACTTCATTTTTTGACCCTGCAGGAGGGGGAGACCCAATTTTATACCAACATTTATTT
>MABUT041-10|HQ990359|NIBGE_BUT-00041|Pelopidas_mathias|COI-5P
AACATTATATTTTATTTTTGGTATTTGAGCAGGAATATTAGGTACATCCTTAAGATTATTAATTCGTACAGAATTAGGTAATCCAGGATCATTAATTGGCGATGATCAAATTTACAATACTATTGTAACAGCTCATGCTTTTATTATAATTTTTTTTATAGTTATACCTATTATAATTGGAGGATTTGGTAATTGATTAGTTCCATTAATGCTAGGTGCCCCAGATATAGCTTTCCCCCGTATAAATAATATAAGATTTTGAATATTACCCCCTTCTTTAACTTTATTAATTTCTAGAAGAATTGTAGAAAATGGTGCTGGAACTGGATGAACTGTTTACCCACCTTTATCTTCTAATATTGCTCATCAAGGATCTTCTGTTGATTTAGCAATTTTTTCTCTTCATTTAGCAGGAATTTCATCAATTCTTGGAGCTATTAATTTTATTACTACAATTATTAATATACGAATTAAAAATCTTTCATTTGATCAAATACCTTTATTTGTTTGATCTGTAGGAATTACAGCTTTATTACTACTTTTATCTTTACCTGTTTTAGCAGGAGCTATTACTATACTTCTAACTGACCGAAATCTTAATACTTCATTTTTTGACCCTGCAGGAGGGGGAGACCCAATTTTATACCAACATTTATTT
>MABUT040-10|HQ990358|NIBGE_BUT-00040|Pelopidas_mathias|COI-5P
AACATTATATTTTATTTTTGGTATTTGAGCAGGAATATTAGGTACATCCTTAAGATTATTAATTCGTACAGAATTAGGTAATCCAGGATCATTAATTGGCGATGATCAAATTTACAATACTATTGTAACAGCTCATGCTTTTATTATAATTTTTTTTATAGTTATACCTATTATAATTGGAGGATTTGGTAATTGATTAGTTCCATTAATGCTAGGTGCCCCAGATATAGCTTTCCCCCGTATAAATAATATAAGATTTTGAATATTACCCCCTTCTTTAACTTTATTAATTTCTAGAAGAATTGTAGAAAATGGTGCTGGAACTGGATGAACTGTTTACCCACCTTTATCTTCTAATATTGCTCATCAAGGATCTTCTGTTGATTTAGCAATTTTTTCTCTTCATTTAGCAGGAATTTCATCAATTCTTGGAGCTATTAATTTTATTACTACAATTATTAATATACGAATTAAAAATCTTTCATTTGATCAAATACCTTTATTTGTTTGATCTGTAGGAATTACAGCTTTATTACTACTTTTATCTTTACCTGTTTTAGCAGGAGCTATTACTATACTTCTAACTGACCGAAATCTTAATACTTCATTTTTTGACCCTGCAGGAGGGGGAGACCCAATTTTATACCAACATTTATTT
>MABUT038-10|HQ990356|NIBGE_BUT-00038|Pelopidas_mathias|COI-5P
AACATTATATTTTATTTTTGGTATTTGAGCAGGAATATTAGGTACATCTTTAAGATTATTAATTCGTACAGAATTAGGTAATCCAGGATCATTAATTGGAGATGATCAAATTTACAATACTATTGTAACAGCTCATGCTTTCATTATAATTTTTTTTATAGTTATACCTATTATAATTGGAGGATTTGGTAATTGACTAGTTCCATTAATACTAGGTGCCCCAGATATAGCTTTCCCCCGTATAAATAATATAAGATTTTGAATATTACCCCCTTCTTTAACTTTATTAATTTCTAGAAGAATTGTAGAAAATGGTGCTGGAACTGGATGAACTGTTTACCCACCTTTATCTTCTAATATTGCCCATCAAGGATCTTCTGTTGATTTAGCAATTTTTTCTCTTCATTTAGCAGGAATTTCATCAATTCTTGGAGCTATTAATTTTATTACTACAATTATTAATATACGAATTAAAAATCTTTCATTTGATCAAATACCTTTATTTGTTTGATCTGTAGGAATTACAGCTTTATTATTACTTTTATCTTTACCTGTTTTAGCAGGAGCTATTACTATACTTCTAACTGACCGAAATCTTAATACTTCATTTTTTGACCCTGCAGGAGGAGGAGATCCAATTTTATATCAACATTTATTT
>MABUT037-10|HQ990355|NIBGE_BUT-00037|Pelopidas_mathias|COI-5P
AACATTATATTTTATTTTTGGTATTTGAGCAGGAATATTAGGTACATCCTTAAGATTATTAATTCGTACAGAATTAGGTAATCCAGGATCATTAATTGGCGATGATCAAATTTACAATACTATTGTAACAGCTCATGCTTTTATTATAATTTTTTTTATAGTTATACCTATTATAATTGGAGGATTTGGTAATTGATTAGTTCCATTAATGCTAGGTGCCCCAGATATAGCTTTCCCCCGTATAAATAATATAAGATTTTGAATATTACCCCCTTCTTTAACTTTATTAATTTCTAGAAGAATTGTAGAAAATGGTGCTGGAACTGGATGAACTGTTTACCCACCTTTATCTTCTAATATTGCTCATCAAGGATCTTCTGTTGATTTAGCAATTTTTTCTCTTCATTTAGCAGGAATTTCATCAATTCTTGGAGCTATTAATTTTATTACTACAATTATTAATATACGAATTAAAAATCTTTCATTTGATCAAATACCTTTATTTGTTTGATCTGTAGGAATTACAGCTTTATTACTACTTTTATCTTTACCTGTTTTAGCAGGAGCTATTACTATACTTCTAACTGACCGAAATCTTAATACTTCATTTTTTGACCCTGCAGGAGGGGGAGACCCAATTTTATATCAACATTTATTT
>MABUT196-10|KC158443|NIBGE_BUT-00196|Pelopidas_mathias|COI-5P
AACATTATATTTTATTTTTGGTATTTGAGCAGGAATATTAGGTACATCCTTAAGATTATTAATTCGTACAGAATTAGGTAATCCAGGATCATTAATTGGCGATGATCAAATTTACAATACTATTGTAACAGCTCATGCTTTTATTATAATTTTTTTTATAGTTATACCTATTATAATTGGAGGATTTGGTAATTGATTAGTTCCATTAATGCTAGGTGCCCCAGATATAGCTTTCCCCCGTATAAATAATATAAGATTTTGAATATTACCCCCTTCTTTAACTTTATTAATTTCTAGAAGAATTGTAGAAAATGGTGCTGGAACTGGATGAACTGTTTACCCACCTTTATCTTCTAATATTGCTCATCAAGGATCTTCTGTTGATTTAGCAATTTTTTCTCTTCATTTAGCAGGAATTTCATCAATTCTTGGAGCTATTAATTTTATTACTACAATTATTAATATACGAATTAAAAATCTTTCATTTGATCAAATACCTTTATTTGTTTGATCTGTAGGAATTACAGCTTTATTACTACTTTTATCTTTACCTGTTTTAGCAGGAGCTATTACTATACTTCTAACTGACCGAAATCTTAATACTTCATTTTTTGACCCTGCAGGAGGGGGAGACCCAATTTTATATCAACATTTATTT
>MABUT197-10|KC158444|NIBGE_BUT-00197|Pelopidas_mathias|COI-5P
AACATTATATTTTATTTTTGGTATTTGAGCAGGAATATTAGGTACATCCTTAAGATTATTAATTCGTACAGAATTAGGTAATCCAGGATCATTAATTGGCGATGATCAAATTTACAATACTATTGTAACAGCTCATGCTTTTATTATAATTTTTTTTATAGTTATACCTATTATAATTGGAGGATTTGGTAATTGATTAGTTCCATTAATGCTAGGTGCCCCAGATATAGCTTTCCCCCGTATAAATAATATAAGATTTTGAATATTACCCCCTTCTTTAACTTTATTAATTTCTAGAAGAATTGTAGAAAATGGTGCTGGAACTGGATGAACTGTTTACCCACCTTTATCTTCTAATATTGCTCATCAAGGATCTTCTGTTGATTTAGCAATTTTTTCTCTTCATTTAGCAGGAATTTCATCAATTCTTGGAGCTATTAATTTTATTACTACAATTATTAATATACGAATTAAAAATCTTTCATTTGATCAAATACCTTTATTTGTTTGATCTGTAGGAATTACAGCTTTATTACTACTTTTATCTTTACCTGTTTTAGCAGGAGCTATTACTATACTTCTAACTGACCGAAATCTTAATACTTCATTTTTTGACCCTGCAGGAGGGGGAGACCCAATTTTATACCAACATTTATTT
>MABUT198-10|KC158445|NIBGE_BUT-00198|Pelopidas_mathias|COI-5P
AACATTATATTTTATTTTTGGTATTTGAGCAGGAATATTAGGTACATCTTTAAGATTATTAATTCGTACAGAATTAGGTAATCCAGGATCATTAATTGGAGATGATCAAATTTACAATACTATTGTAACAGCTCATGCTTTCATTATAATTTTTTTTATAGTTATACCTATTATAATTGGAGGATTTGGTAATTGACTAGTTCCATTAATACTAGGTGCCCCAGATATAGCTTTCCCCCGTATAAATAATATAAGATTTTGAATATTACCCCCTTCTTTAACTTTATTAATTTCTAGAAGAATTGTAGAAAATGGTGCTGGAACTGGATGAACTGTTTACCCACCTTTATCTTCTAATATTGCTCATCAAGGATCTTCTGTTGATTTAGCAATTTTTTCTCTTCATTTAGCAGGAATTTCATCAATTCTTGGAGCTATTAATTTTATTACTACAATTATTAATATACGAATTAAAAATCTTTCATTTGATCAAATACCTTTATTTGTTTGATCTGTAGGAATTACAGCTTTATTATTACTTTTATCTTTACCTGTTTTAGCAGGAGCTATTACTATACTTCTAACTGACCGAAATCTTAATACTTCATTTTTTGACCCTGCAGGAGGAGGAGATCCAATTTTATATCAACATTTATTT
>MABUT199-10|KC158446|NIBGE_BUT-00199|Pelopidas_mathias|COI-5P
AACATTATATTTTATTTTTGGTATTTGAGCAGGAATATTAGGTACATCCTTAAGATTATTAATTCGTACAGAATTAGGTAATCCAGGATCATTAATTGGTGATGATCAAATTTACAATACTATTGTAACAGCTCATGCTTTTATTATAATTTTTTTTATAGTTATACCTATTATAATTGGAGGATTTGGTAATTGATTAGTTCCATTAATGCTAGGTGCCCCAGATATAGCTTTCCCCCGTATAAATAATATAAGATTTTGAATATTACCCCCTTCTTTAACTTTATTAATTTCTAGAAGAATTGTAGAAAATGGTGCTGGAACTGGATGAACTGTTTACCCACCTTTATCTTCTAATATTGCTCATCAAGGATCTTCTGTTGATTTAGCAATTTTTTCTCTTCATTTAGCAGGAATTTCATCAATTCTTGGAGCTATTAATTTTATTACTACAATTATTAATATACGAATTAAAAATCTTTCATTTGATCAAATACCTTTATTTGTTTGATCTGTAGGAATTACAGCTTTATTACTACTTTTATCTTTACCTGTTTTAGCAGGAGCTATTACTATACTTCTAACTGACCGAAATCTTAATACTTCATTTTTTGACCCTGCAGGAGGGGGAGACCCAATTTTATACCAACATTTATTT
>MABUT202-10|KC158449|NIBGE_BUT-00202|Pelopidas_mathias|COI-5P
AACATTATATTTTATTTTTGGTATTTGAGCAGGAATATTAGGTACATCTTTAAGATTATTAATTCGTACAGAATTAGGTAATCCAGGATCATTAATTGGAGATGATCAAATTTACAATACTATTGTAACAGCTCATGCTTTCATTATAATTTTTTTTATAGTTATACCTATTATAATTGGAGGATTTGGTAATTGACTAGTTCCATTAATACTAGGTGCCCCAGATATAGCTTTCCCCCGTATAAATAATATAAGATTTTGAATATTACCCCCTTCTTTAACTTTATTAATTTCTAGAAGAATTGTAGAAAATGGTGCTGGAACTGGATGAACTGTTTACCCACCTTTATCTTCTAATATTGCCCATCAAGGATCTTCTGTTGATTTAGCAATTTTTTCTCTTCATTTAGCAGGAATTTCATCAATTCTTGGAGCTATTAATTTTATTACTACAATTATTAATATACGAATTAAAAATCTTTCATTTGATCAAATACCTTTATTTGTTTGATCTGTAGGAATTACAGCTTTATTATTACTTTTATCTTTACCTGTTTTAGCAGGAGCTATTACTATACTTCTAACTGACCGAAATCTTAATACTTCATTTTTTGACCCTGCAGGAGGAGGAGATCCAATTTTATATCAACATTTATTT
>MABUT361-13|NIBGE_BUT-00361|Pelopidas_mathias|COI-5P
AACATTATATTTTATTTTTGGTATTTGAGCAGGAATATTAGGTACATCCTTAAGATTATTAATTCGTACAGAATTAGGTAATCCAGGATCATTAATTGGCGATGATCAAATTTACAATACTATTGTAACAGCTCATGCTTTTATTATAATTTTTTTTATAGTTATACCTATTATAATTGGAGGATTTGGTAATTGATTAGTTCCATTAATGCTAGGTGCCCCAGATATAGCTTTCCCCCGTATAAATAATATAAGATTTTGAATATTACCCCCTTCTTTAACTTTATTAATTTCTAGAAGAATTGTAGAAAATGGTGCTGGAACTGGATGAACTGTTTACCCACCTTTATCTTCTAATATTGCTCATCAAGGATCTTCTGTTGATTTAGCAATTTTTTCTCTTCATTTAGCAGGAATTTCATCAATTCTTGGAGCTATTAATTTTATTACTACAATTATTAATATACGAATTAAAAATCTTTCATTTGATCAAATACCTTTATTTGTTTGATCTGTAGGAATTACAGCTTTATTACTACTTTTATCTTTACCTGTTTTAGCAGGAGCTATTACTATACTTCTAACTGACCGAAATCTTAATACTTCATTTTTTGACCCTGCAGGAGGGGGAGACCCAATTTTATACCAACATTTATTT
>MABUT218-11|KC158450|NIBGE_BUT-00218|Phalanta_phalantha|COI-5P
AACTTTATATTTTATTTTTGGAATTTGAGCAGGATTAGTAGGGACATCTCTTAGTTTATTAATTCGAACTGAACTAGGTAATCCCGGATCTTTAATTGGAGATGATCAAATTTATAATACTATTGTTACTGCTCACGCATTTATTATAATTTTTTTTATAGTAATACCAATTATAATTGGAGGATTCGGAAATTGATTAGTTCCTTTAATATTAGGAGCCCCTGATATAGCATTTCCCCGAATAAATAATATAAGTTTCTGACTTCTTCCCCCCTCTTTAATTCTTTTAATTTCTAGAAGAATTGTAGAAAATGGAGCAGGAACAGGTTGAACAGTATACCCCCCTCTTTCTTCTAATATCGCCCATGGCGGAGCATCTGTTGATTTAGCTATTTTTTCTTTACATTTAGCAGGAATTTCTTCTATTCTAGGAGCAATTAATTTTATTACAACTATTATTAATATACGAGTAAATAGTTTATCCTTTGATCAAATACCTTTATTTGTTTGAGCTGTTGGAATTACTGCATTATTATTATTATTATCCCTACCAGTTCTTGCTGGAGCAATTACTATATTATTAACTGATCGAAACCTAAATACATCCTTTTTTGATCCTGCCGGAGGAGGAGATCCTATTTTATACCAACATTTATTT
>MABUT170-10|KC158453|NIBGE_BUT-00170|Phalanta_phalantha|COI-5P
AACTTTATATTTTATTTTTGGAATTTGAGCAGGATTAGTAGGGACATCTCTTAGTTTATTAATTCGAACTGAACTAGGTAATCCCGGATCTTTAATTGGAGATGATCAAATTTATAATACTATTGTTACTGCTCACGCATTTATTATAATTTTTTTTATAGTAATACCAATTATAATTGGAGGATTCGGAAATTGATTAGTTCCTTTAATATTAGGAGCCCCTGATATAGCATTTCCCCGAATAAATAATATAAGTTTCTGACTTCTTCCCCCCTCTTTAATTCTTTTAATTTCTAGAAGAATTGTAGAAAATGGAGCAGGAACAGGTTGAACAGTATACCCCCCTCTTTCTTCTAATATCGCCCATGGCGGAGCATCTGTTGATTTAGCTATTTTTTCTTTACATTTAGCAGGAATTTCTTCTATTCTAGGAGCAATTAATTTTATTACAACTATTATTAATATACGAGTAAATAGTTTATCCTTTGATCAAATACCTTTATTTGTTTGAGCTGTTGGAATTACTGCATTATTATTATTATTATCCCTACCAGTTCTTGCTGGAGCAATTACTATATTATTAACTGATCGAAACCTAAATACATCCTTTTTTGATCCTGCCGGAGGAGGAGATCCTATTTTATACCAACATTTATTT
>MABUT169-10|KC158455|NIBGE_BUT-00169|Phalanta_phalantha|COI-5P
AACTTTATATTTTATTTTTGGAATTTGAGCAGGATTAGTGGGGACATCTCTTAGTTTATTAATTCGAACTGAACTAGGTAATCCCGGATCTTTAATTGGAGATGATCAAATTTATAATACTATTGTTACTGCTCACGCATTTATTATAATTTTTTTTATAGTAATACCAATTATAATTGGAGGATTCGGAAATTGATTAGTTCCTTTAATATTAGGAGCCCCTGATATAGCATTTCCCCGAATAAATAATATAAGTTTCTGACTTCTTCCCCCCTCTTTAATTCTTTTAATTTCTAGAAGAATTGTAGAAAATGGAGCAGGAACAGGTTGAACAGTATACCCCCCTCTTTCTTCTAATATCGCCCATGGCGGAGCATCTGTTGATTTAGCTATTTTTTCTTTACATTTAGCAGGAATTTCTTCTATTCTAGGAGCAATTAATTTTATTACAACTATTATTAATATACGAGTAAATAGTTTATCCTTTGATCAAATACCTTTATTTGTTTGAGCTGTTGGAATTACTGCATTATTATTATTATTATCCCTACCAGTTCTTGCTGGAGCAATTACTATATTATTAACTGATCGAAACCTAAATACATCCTTTTTTGATCCTGCCGGAGGAGGAGATCCTATTTTATACCAACATTTATTT
>MABUT168-10|KC158454|NIBGE_BUT-00168|Phalanta_phalantha|COI-5P
AACTTTATATTTTATTTTTGGAATTTGAGCAGGATTAGTGGGGACATCTCTTAGTTTATTAATTCGAACTGAACTAGGTAATCCCGGATCTTTAATTGGAGATGATCAAATTTATAATACTATTGTTACTGCTCACGCATTTATTATAATTTTTTTTATAGTAATACCAATTATAATTGGAGGATTCGGAAATTGATTAGTTCCTTTAATATTAGGAGCCCCTGATATAGCATTTCCCCGAATAAATAATATAAGTTTCTGACTTCTTCCCCCCTCTTTAATTCTTTTAATTTCTAGAAGAATTGTAGAAAATGGAGCAGGAACAGGTTGAACAGTATACCCCCCTCTTTCTTCTAATATCGCCCATGGCGGAGCATCTGTTGATTTAGCTATTTTTTCTTTACATTTAGCAGGAATTTCTTCTATTCTAGGAGCAATTAATTTTATTACAACTATTATTAATATACGAGTAAATAGTTTATCCTTTGATCAAATACCTTTATTTGTTTGAGCTGTTGGAATTACTGCATTATTATTATTATTATCCCTACCAGTTCTTGCTGGAGCAATTACTATATTATTAACTGATCGAAACCTAAATACATCCTTTTTTGATCCTGCCGGAGGAGGAGATCCTATTTTATACCAACATTTATTT
>MABUT223-11|KC158452|NIBGE_BUT-00223|Phalanta_phalantha|COI-5P
AACTTTATATTTTATTTTTGGAATTTGAGCAGGATTAGTGGGGACATCTCTTAGTTTATTAATTCGAACTGAACTAGGTAATCCCGGATCTTTAATTGGAGATGATCAAATTTATAATACTATTGTTACTGCTCACGCATTTATTATAATTTTTTTTATAGTAATACCAATTATAATTGGAGGATTCGGAAATTGATTAGTTCCTTTAATATTAGGAGCCCCTGATATAGCATTTCCCCGAATAAATAATATAAGTTTCTGACTTCTTCCCCCCTCTTTAATTCTTTTAATTTCTAGAAGAATTGTAGAAAATGGAGCAGGAACAGGTTGAACAGTATACCCCCCTCTTTCTTCTAATATCGCCCATGGCGGAGCATCTGTTGATTTAGCTATTTTTTCTTTACATTTAGCAGGAATTTCTTCTATTCTAGGAGCAATTAATTTTATTACAACTATTATTAATATACGAGTAAATAGTTTATCCTTTGATCAAATACCTTTATTTGTTTGAGCTGTTGGAATTACTGCATTATTATTATTATTATCCCTACCAGTTCTTGCTGGAGCAATTACTATATTATTAACTGATCGAAACCTAAATACATCCTTTTTTGATCCTGCCGGAGGAGGAGATCCNATTTTATACCAACATTTATTT
>MABUT222-11|KC158451|NIBGE_BUT-00222|Phalanta_phalantha|COI-5P
AACTTTATATTTTATTTTTGGAATTTGAGCAGGATTAGTGGGGACATCTCTTAGTTTATTAATTCGAACTGAACTAGGTAATCCCGGATCTTTAATTGGAGATGATCAAATTTATAATACTATTGTTACTGCTCACGCATTTATTATAATTTTTTTTATAGTAATACCAATTATAATTGGAGGATTCGGAAATTGATTAGTTCCTTTAATATTAGGAGCCCCTGATATAGCATTTCCCCGAATAAATAATATAAGTTTCTGACTTCTTCCCCCCTCTTTAATTCTTTTAATTTCTAGAAGAATTGTAGAAAATGGAGCAGGAACAGGTTGAACAGTATACCCCCCTCTTTCTTCTAATATCGCCCATGGCGGAGCATCTGTTGATTTAGCTATTTTTTCTTTACATTTAGCAGGAATTTCTTCTATTCTAGGAGCAATTAATTTTATTACAACTATTATTAATATACGAGTAAATAGTTTATCCTTTGATCAAATACCTTTATTTGTTTGAGCTGTTGGAATTACTGCATTATTATTATTATTATCCCTACCAGTTCTTGCTGGAGCAATTACTATATTATTAACTGATCGAAACCTAAATACATCCTTTTTTGATCCTGCCGGAGGAGGAGATCCTATTTTATACCAACATTTATTT
>MAIMB133-09|GU681874|NIBGE_IMB-00133|Pieris_brassicae|COI-5P
-ACTTTATATTTTATTTTTGGAATTTGATCTGGAATAGTGGGGACATCATTAAGCCTACTAATTCGAACTGAATTAGGAAATCCAGGATTTTTAATTGGAGACGATCAAATTTACAATACTATTGTAACAGCTCATGCTTTTATTATAATTTTTTTTATAGTTATACCTATTATAATTGGAGGATTCGGAAATTGATTAGTACCTTTAATGTTAGGGGCTCCTGATATAGCTTTCCCCCGAATAAATAATATAAGATTCTGGTTATTACCCCCATCTTTAACCCTTCTAATTTCAAGAAGAATCGTAGAAAATGGAGCAGGAACAGGATGAACAGTTTACCCCCCACTTTCATCTAATATTGCTCATAGAGGAGCATCAGTAGACTTAGCTATTTTTTCTCTTCATTTAGCTGGAATTTCATCAATTTTAGGTGCAATTAATTTTATCACTACTATTATCAATATACGAATTAGAAATATATCTTTTGATCAAATACCTTTATTTGTTTGAGCAGTTGGAATTACTGCTTTATTATTACTACTATCTCTCCCTGTTCTCGCAGGAGCAATCACTATACTTTTAACAGATCGTAATTTAAATACATCATTTTTTGATCCAGCTGGAGGAGGAGATCCTATTTT----------------
>MABUT309-12|KC158456|NIBGE_BUT-00309|Pieris_brassicae|COI-5P
AACTTTATATTTTATTTTTGGAATTTGATCTGGAATAGTGGGGACATCATTAAGCCTACTAATTCGAACTGAATTAGGAAATCCAGGATTTTTAATTGGAGACGATCAAATTTACAATACTATTGTAACAGCTCATGCTTTTATTATAATTTTTTTTATAGTTATACCTATTATAATTGGAGGATTCGGAAATTGATTAGTACCTTTAATGTTAGGGGCTCCTGATATAGCTTTCCCCCGAATAAATAATATAAGATTCTGGTTATTACCCCCATCTTTAACCCTTCTAATTTCAAGAAGAATCGTAGAAAATGGAGCAGGAACAGGATGAACAGTTTACCCCCCACTTTCATCTAATATTGCTCATAGAGGAGCATCAGTAGACTTAGCTATTTTTTCTCTTCATTTAGCTGGAATTTCATCAATTTTAGGTGCAATTAATTTTATCACTACTATTATCAATATACGAATTAGAAATATATCTTTTGATCAAATACCTTTATTTGTTTGAGCAGTTGGAATTACTGCTTTATTATTACTACTATCTCTCCCTGTTCTCGCAGGAGCAATCACTATACTTTTAACAGATCGTAATTTAAATACATCATTTTTTGATCCAGCTGGAGGAGGAGATCCTATTTTATACCAACATTTATTC
>MABUT380-13|NIBGE_BUT-00380|Pieris_brassicae|COI-5P
AACTTTATATTTTATTTTTGGAATTTGATCTGGAATAGTGGGGACATCATTAAGCCTACTAATTCGAACTGAATTAGGAAATCCAGGATTTTTAATTGGAGACGATCAAATTTACAATACTATTGTAACAGCTCATGCTTTTATTATAATTTTTTTTATAGTTATACCTATTATAATTGGAGGATTCGGAAATTGATTAGTACCTTTAATGTTAGGAGCTCCTGATATAGCTTTCCCCCGAATAAATAATATAAGATTCTGGTTATTACCCCCATCTTTAACCCTTCTAATTTCAAGAAGAATCGTAGAAAATGGAGCAGGAACAGGATGAACAGTTTACCCCCCACTTTCATCTAATATTGCTCATAGAGGAGCATCAGTAGACTTAGCTATTTTTTCTCTTCATTTAGCTGGAATTTCATCAATTTTAGGTGCAATTAATTTTATCACTACTATTATCAATATACGAATTAGAAATATATCTTTTGATCAAATACCTTTATTTGTTTGAGCAGTTGGAATTACTGCTTTATTATTACTACTATCTCTCCCTGTTCTCGCAGGAGCAATCACTATGCTTTTAACAGATCGTAATTTAAATACATCATTTTTTGATCCAGCTGGAGGAGGAGATCCTATTTTATACCAACATTTATTC
>MABUT073-10|HQ990388|NIBGE_BUT-00073|Pieris_canidia|COI-5P
AACTTTATATTTTATTTTCGGAATTTGATCAGGAATAGTAGGAACATCTTTAAGTTTACTAATTCGAACTGAATTAGGAAACCCAGGGTTTCTAATTGGAGATGATCAAATTTACAATACTATTGTAACAGCTCATGCTTTTATTATAATTTTTTTTATAGTAATACCTATTATAATTGGAGGATTCGGTAATTGATTAGTACCTTTAATATTAGGGGCTCCTGATATAGCTTTCCCACGAATAAATAACATAAGATTTTGATTACTCCCCCCTTCATTAACTTTATTAATTTCAAGAAGAATTGTAGAAAATGGAGCAGGAACAGGATGAACAGTGTACCCCCCACTTTCATCTAATATTGCTCATAGAGGTTCTTCAGTAGATTTAGCTATTTTTTCTTTACATTTAGCTGGAATTTCTTCAATTTTAGGAGCTATTAATTTTATTACAACTATTATTAATATACGTATTAGAAATATATCATTTGACCAAATACCACTATTTGTATGAGCTGTAGGAATCACAGCTTTACTTTTATTATTATCATTACCAGTTCTAGCAGGAGCAATTACAATACTTTTAACAGACCGAAATTTAAATACTTCATTTTTTGACCCAGCTGGAGGGGGAGATCCTATTCTTTACCAGCACTTATTT
>MABUT083-10|HQ990398|NIBGE_BUT-00083|Pieris_canidia|COI-5P
AACTTTATATTTTATTTTCGGAATTTGATCAGGAATAGTAGGAACATCTTTAAGTTTACTAATTCGAACTGAATTAGGAAACCCAGGGTTTCTAATTGGAGATGATCAAATTTACAATACTATTGTAACAGCTCATGCTTTTATTATAATTTTTTTTATAGTAATACCTATTATAATTGGAGGATTCGGTAATTGATTAGTACCTTTAATATTAGGGGCTCCTGATATAGCTTTCCCACGAATAAATAACATAAGATTTTGATTACTCCCCCCTTCATTAACTTTATTAATTTCAAGAAGAATTGTAGAAAATGGAGCAGGAACAGGATGAACAGTGTACCCCCCACTTTCATCTAATATTGCTCATAGAGGTTCTTCAGTAGATTTAGCTATTTTTTCTTTACATTTAGCTGGAATTTCTTCAATTTTAGGAGCTATTAATTTTATTACAACTATTATTAATATACGTATTAGAAATATATCATTTGACCAAATACCACTATTTGTATGAGCTGTAGGAATCACAGCTTTACTTTTATTATTATCATTACCAGTTCTAGCAGGAGCAATTACAATACTTTTAACAGACCGAAATTTAAATACTTCATTTTTTGACCCAGCTGGAGGGGGAGATCCTATTCTTTACCAGCACTTATTT
>MABUT071-10|HQ990386|NIBGE_BUT-00071|Pieris_canidia|COI-5P
AACTTTATATTTTATTTTCGGAATTTGATCAGGAATAGTAGGAACATCTTTAAGTTTACTAATTCGAACTGAATTAGGAAACCCAGGGTTTCTAATTGGAGATGATCAAATTTACAATACTATTGTAACAGCTCATGCTTTTATTATAATTTTTTTTATAGTAATACCTATTATAATTGGAGGATTCGGTAATTGATTAGTACCTTTAATATTAGGGGCTCCTGATATAGCTTTCCCACGAATAAATAACATAAGATTTTGATTACTCCCCCCTTCATTAACTTTATTAATTTCAAGAAGAATTGTAGAAAATGGAGCAGGAACAGGATGAACAGTGTACCCCCCACTTTCATCTAATATTGCTCATAGAGGTTCTTCAGTAGATTTAGCTATTTTTTCTTTACATTTAGCTGGAATTTCTTCAATTTTAGGAGCTATTAATTTTATTACAACTATTATTAATATACGTATTAGAAATATATCATTTGACCAAATACCACTATTTGTATGAGCTGTAGGAATCACAGCTTTACTTTTATTATTATCATTACCAGTTCTAGCAGGAGCAATTACAATACTTTTAACAGACCGAAATTTAAATACTTCATTTTTTGACCCAGCTGGAGGGGGAGATCCTATTCTTTACCAGCACTTATTT
>MABUT082-10|HQ990397|NIBGE_BUT-00082|Pieris_canidia|COI-5P
AACTTTATATTTTATTTTCGGAATTTGATCAGGAATAGTAGGAACATCTTTAAGTTTACTAATTCGAACTGAATTAGGAAACCCAGGGTTTCTAATTGGAGATGATCAAATTTACAATACTATTGTAACAGCTCATGCTTTTATTATAATTTTTTTTATAGTAATACCTATTATAATTGGAGGATTCGGTAATTGATTAGTACCTTTAATATTAGGGGCTCCTGATATAGCTTTCCCACGAATAAATAACATAAGATTTTGATTACTCCCCCCTTCATTAACTTTATTAATTTCAAGAAGAATTGTAGAAAATGGAGCAGGAACAGGATGAACAGTGTACCCCCCACTTTCATCTAATATTGCTCATAGAGGTTCTTCAGTAGATTTAGCTATTTTTTCTTTACATTTAGCTGGAATTTCTTCAATTTTAGGAGCTATTAATTTTATTACAACTATTATTAATATACGTATTAGAAATATATCATTTGACCAAATACCACTATTTGTATGAGCTGTAGGAATCACAGCTTTACTTTTATTATTATCATTACCAGTTCTAGCAGGAGCAATTACAATACTTTTAACAGACCGAAATTTAAATACTTCATTTTTTGACCCAGCTGGAGGGGGAGATCCTATTCTTTACCAGCACTTATTT
>MABUT081-10|HQ990396|NIBGE_BUT-00081|Pieris_canidia|COI-5P
AACTTTATATTTTATTTTCGGAATTTGATCAGGAATAGTAGGAACATCTTTAAGTTTACTAATTCGAACTGAATTAGGAAACCCAGGGTTTCTAATTGGAGATGATCAAATTTACAATACTATTGTAACAGCTCATGCTTTTATTATAATTTTTTTTATAGTAATACCTATTATAATTGGAGGATTCGGTAATTGATTAGTACCTTTAATATTAGGGGCTCCTGATATAGCTTTCCCACGAATAAATAACATAAGATTTTGATTACTCCCCCCTTCATTAACTTTATTAATTTCAAGAAGAATTGTAGAAAATGGAGCAGGAACAGGATGAACAGTGTACCCCCCACTTTCATCTAATATTGCTCATAGAGGTTCTTCAGTAGATTTAGCTATTTTTTCTTTACATTTAGCTGGAATTTCTTCAATTTTAGGAGCTATTAATTTTATTACAACTATTATTAATATACGTATTAGAAATATATCATTTGACCAAATACCACTATTTGTATGAGCTGTAGGAATCACAGCTTTACTTTTATTATTATCATTACCAGTTCTAGCAGGAGCAATTACAATACTTTTAACAGACCGAAATTTAAATACTTCATTTTTTGACCCAGCTGGAGGGGGAGATCCTATTCTTTACCAGCACTTATTT
>MABUT084-10|HQ990399|NIBGE_BUT-00084|Pieris_canidia|COI-5P
AACTTTATATTTTATTTTCGGAATTTGATCAGGAATAGTAGGAACATCTTTAAGTTTACTAATTCGAACTGAATTAGGAAACCCAGGGTTTCTAATTGGAGATGATCAAATTTACAATACTATTGTAACAGCTCATGCTTTTATTATAATTTTTTTTATAGTAATACCTATTATAATTGGAGGATTCGGTAATTGATTAGTACCTTTAATATTAGGGGCTCCTGATATAGCTTTCCCACGAATAAATAACATAAGATTTTGATTACTCCCCCCTTCATTAACTTTATTAATTTCAAGAAGAATTGTAGAAAATGGAGCAGGAACAGGATGAACAGTGTACCCCCCACTTTCATCTAATATTGCTCATAGAGGTTCTTCAGTAGATTTAGCTATTTTTTCTTTACATTTAGCTGGAATTTCTTCAATTTTAGGAGCTATTAATTTTATTACAACTATTATTAATATACGTATTAGAAATATATCATTTGACCAAATACCACTATTTGTATGAGCTGTAGGAATCACAGCTTTACTTTTATTATTATCATTACCAGTTCTAGCAGGAGCAATTACAATACTTTTAACAGACCGAAATTTAAATACTTCATTTTTTGACCCAGCTGGAGGGGGAGATCCTATTCTTTACCAGCACTTATTT
>MABUT085-10|HQ990400|NIBGE_BUT-00085|Pieris_canidia|COI-5P
AACTTTATATTTTATTTTCGGAATTTGATCAGGAATAGTAGGAACATCTTTAAGTTTACTAATTCGAACTGAATTAGGAAACCCAGGGTTTCTAATTGGAGATGATCAAATTTACAATACTATTGTAACAGCTCATGCTTTTATTATAATTTTTTTTATAGTAATACCTATTATAATTGGAGGATTCGGTAATTGATTAGTACCTTTAATATTAGGGGCTCCTGATATAGCTTTCCCACGAATAAATAACATAAGATTTTGATTACTCCCCCCTTCATTAACTTTATTAATTTCAAGAAGAATTGTAGAAAATGGAGCAGGAACAGGATGAACAGTGTACCCCCCACTTTCATCTAATATTGCTCATAGAGGTTCTTCAGTAGATTTAGCTATTTTTTCTTTACATTTAGCTGGAATTTCTTCAATTTTAGGAGCTATTAATTTTATTACAACTATTATTAATATACGTATTAGAAATATATCATTTGACCAAATACCACTATTTGTATGAGCTGTAGGAATCACAGCTTTACTTTTATTATTATCATTACCAGTTCTAGCAGGAGCAATTACAATACTTTTAACAGACCGAAATTTAAATACTTCATTTTTTGACCCAGCTGGAGGGGGAGATCCTATTCTTTACCAGCACTTATTT
>MABUT069-10|HQ990385|NIBGE_BUT-00069|Pieris_canidia|COI-5P
AACTTTATATTTTATTTTCGGAATTTGATCAGGAATAGTAGGAACATCTTTAAGTTTACTAATTCGAACTGAATTAGGAAACCCAGGGTTTCTAATTGGAGATGATCAAATTTACAATACTATTGTAACAGCTCATGCTTTTATTATAATTTTTTTTATAGTAATACCTATTATAATTGGAGGATTCGGTAATTGATTAGTACCTTTAATATTAGGGGCTCCTGATATAGCTTTCCCACGAATAAATAACATAAGATTTTGATTACTCCCCCCTTCATTAACTTTATTAATTTCAAGAAGAATTGTAGAAAATGGAGCAGGAACAGGATGAACAGTGTACCCCCCACTTTCATCTAATATTGCTCATAGAGGTTCTTCAGTAGATTTAGCCATTTTTTCTTTACATTTAGCTGGAATTTCTTCAATTTTAGGAGCTATTAATTTTATTACAACTATTATTAATATACGTATTAGAAATATATCATTTGACCAAATACCACTATTTGTATGAGCTGTAGGAATCACAGCTTTACTTTTATTATTATCATTACCAGTTCTAGCAGGAGCAATTACAATACTTTTAACAGACCGAAATTTAAATACTTCATTTTTTGACCCAGCTGGAGGGGGAGATCCTATTCTTTACCAACACTTATTT
>MABUT072-10|HQ990387|NIBGE_BUT-00072|Pieris_canidia|COI-5P
AACTTTATATTTTATTTTCGGAATTTGATCAGGAATAGTAGGAACATCTTTAAGTTTACTAATTCGAACTGAATTAGGAAACCCAGGGTTTCTAATTGGAGATGATCAAATTTACAATACTATTGTAACAGCTCATGCTTTTATTATAATTTTTTTTATAGTAATACCTATTATAATTGGAGGATTCGGTAATTGATTAGTACCTTTAATATTAGGGGCTCCTGATATAGCTTTCCCACGAATAAATAACATAAGATTTTGATTACTCCCCCCTTCATTAACTTTATTAATTTCAAGAAGAATTGTAGAAAATGGAGCAGGAACAGGATGAACAGTGTACCCCCCACTTTCATCTAATATTGCTCATAGAGGTTCTTCAGTAGATTTAGCTATTTTTTCTTTACATTTAGCTGGAATTTCTTCAATTTTAGGAGCTATTAATTTTATTACAACTATTATTAATATACGTATTAGAAATATATCATTTGACCAAATACCACTATTTGTATGAGCTGTAGGAATCACAGCTTTACTTTTATTATTATCATTACCAGTTCTAGCAGGAGCAATTACAATACTTTTAACAGACCGAAATTTAAATACTTCATTTTTTGACCCAGCTGGAGGGGGAGATCCTATTCTTTACCAGCACTTATTT
>MABUT094-10|HQ990408|NIBGE_BUT-00094|Pieris_rapae|COI-5P
AACTTTATATTTTATCTTCGGAATTTGATCAGGGATAGTAGGGACATCTTTAAGTTTACTAATCCGAACTGAATTAGGAAACCCAGGATTTTTAATTGGTGATGACCAAATTTACAATACTATTGTAACAGCTCATGCTTTCATTATAATTTTTTTTATAGTTATACCTATTATAATTGGAGGATTTGGAAATTGATTAGTTCCATTAATACTAGGAGCCCCAGATATAGCTTTCCCCCGAATAAATAATATAAGATTTTGATTATTACCCCCTTCTTTAACTCTTCTAATTTCAAGCAGAATCGTAGAAAATGGAGCAGGAACAGGATGAACAGTGTACCCCCCACTCTCATCAAATATTGCCCATAGCGGTTCATCAGTAGATTTAGCTATTTTTTCTTTACATTTAGCTGGAATTTCTTCAATTTTAGGAGCAATTAATTTTATTACAACTATTATTAATATACGTATTAGAAATATATCCTTTGATCAAATACCATTATTTGTATGATCAGTAGGAATTACCGCTTTACTTTTACTTCTTTCTTTACCAGTACTTGCAGGTGCAATTACAATACTTTTAACAGATCGAAATTTAAATACATCATTTTTCGACCCTGCTGGAGGAGGTGACCCAATTCTTTATCAGCATCTATTT
>MABUT093-10|HQ990407|NIBGE_BUT-00093|Pieris_rapae|COI-5P
AACTTTATATTTTATCTTCGGAATTTGATCAGGGATAGTAGGGACATCTTTAAGTTTACTAATCCGAACTGAATTAGGAAACCCAGGATTTTTAATTGGTGATGACCAAATTTACAATACTATTGTAACAGCTCATGCTTTCATTATAATTTTTTTTATAGTTATACCTATTATAATTGGAGGATTTGGAAATTGATTAGTCCCATTAATACTAGGAGCCCCAGATATAGCTTTCCCCCGAATAAATAATATAAGATTTTGATTATTACCCCCTTCTTTAACTCTTCTAATTTCAAGCAGAATCGTAGAAAATGGAGCAGGAACAGGATGAACAGTGTACCCCCCACTCTCATCAAATATTGCCCATAGCGGTTCATCAGTAGATTTAGCTATTTTTTCTTTACATTTAGCTGGAATTTCTTCAATTTTAGGAGCAATTAATTTTATTACAACTATTATTAATATACGTATTAGAAATATATCCTTTGATCAAATACCATTATTTGTATGATCAGTAGGAATTACCGCTTTACTTTTACTTCTTTCTTTACCAGTACTTGCAGGTGCAATTACAATACTTTTAACAGATCGAAATTTAAATACATCATTTTTCGACCCTGCTGGAGGAGGTGACCCAATTCTTTATCAACATCTATTT
>MABUT095-10|HQ990409|NIBGE_BUT-00095|Pieris_rapae|COI-5P
AACTTTATATTTTATCTTCGGAATTTGATCAGGGATAGTAGGGACATCTTTAAGTTTACTAATCCGAACTGAATTAGGAAACCCAGGATTTTTAATTGGTGATGACCAAATTTACAATACTATTGTAACAGCTCATGCTTTCATTATAATTTTTTTTATAGTTATACCTATTATAATTGGAGGATTTGGAAATTGATTAGTCCCATTAATACTAGGAGCCCCAGATATAGCTTTCCCCCGAATAAATAATATAAGATTTTGATTATTACCCCCTTCTTTAACTCTTCTAATTTCAAGCAGAATCGTAGAAAATGGAGCAGGAACAGGATGAACAGTGTACCCCCCACTCTCATCAAATATTGCCCATAGCGGTTCATCAGTAGATTTAGCTATTTTTTCTTTACATTTAGCTGGAATTTCTTCAATTTTAGGAGCAATTAATTTTATTACAACTATTATTAATATACGTATTAGAAATATATCCTTTGATCAAATACCATTATTTGTATGATCAGTAGGAATTACCGCTTTACTTTTACTTCTTTCTTTACCAGTACTTGCAGGTGCAATTACAATACTTTTAACAGATCGAAATTTAAATACATCATTTTTCGACCCTGCTGGAGGAGGTGACCCAATTCTTTATCAACATCTATTT
>MABUT307-12|KC158457|NIBGE_BUT-00307|Pieris_rapae|COI-5P
AACTTTATATTTTATCTTCGGAATTTGATCAGGGATAGTAGGGACATCTTTAAGTTTACTAATCCGAACTGAATTAGGAAACCCAGGATTTTTAATTGGTGATGACCAAATTTACAATACTATTGTAACAGCTCATGCTTTCATTATAATTTTTTTTATAGTTATACCTATTATAATTGGAGGATTTGGAAATTGATTAGTCCCATTAATACTAGGAGCCCCAGATATAGCTTTCCCCCGAATAAATAATATAAGATTTTGATTATTACCCCCTTCTTTAACTCTTCTAATTTCAAGCAGAATCGTAGAAAATGGAGCAGGAACAGGATGAACAGTGTACCCCCCACTCTCATCAAATATTGCCCATAGCGGTTCATCAGTAGATTTAGCTATTTTTTCTTTACATTTAGCTGGAATTTCTTCAATTTTAGGAGCAATTAATTTTATTACAACTATTATTAATATACGTATTAGAAATATATCCTTTGATCAAATACCATTATTTGTATGATCAGTAGGAATTACCGCTTTACTTTTACTTCTTTCTTTACCAGTACTTGCAGGTGCAATTACAATACTTTTAACAGATCGAAATTTAAATACATCATTTTTCGACCCTGCCGGAGGAGGTGACCCAATTCTTTATCAGCATCTATTT
>MABUT092-10|HQ990406|NIBGE_BUT-00092|Pieris_rapae|COI-5P
AACTTTATATTTTATCTTCGGAATTTGATCAGGGATAGTAGGGACATCTTTAAGTTTACTAATCCGAACTGAATTAGGAAACCCAGGATTTTTAATTGGTGATGACCAAATTTACAATACTATTGTAACAGCTCATGCTTTCATTATAATTTTTTTTATAGTTATACCTATTATAATTGGAGGATTTGGAAATTGATTAGTCCCATTAATACTAGGAGCCCCAGATATAGCTTTCCCCCGAATAAATAATATAAGATTTTGATTATTACCCCCTTCTTTAACTCTTCTAATTTCAAGCAGAATCGTAGAAAATGGAGCAGGAACAGGATGAACAGTGTACCCCCCACTCTCATCAAATATTGCCCATAGCGGTTCATCAGTAGATTTAGCTATTTTTTCTTTACATTTAGCTGGAATTTCTTCAATTTTAGGAGCAATTAATTTTATTACAACTATTATTAATATACGTATTAGAAATATATCCTTTGATCAAATACCATTATTTGTATGATCAGTAGGAATTACCGCTTTACTTTTACTTCTTTCTTTACCAGTACTTGCAGGTGCAATTACAATACTTTTAACAGATCGAAATTTAAATACATCATTTTTCGACCCTGCTGGAGGAGGTGACCCAATTCTTTATCAACATCTATTT
>MABUT044-10|HQ990362|NIBGE_BUT-00044|Polycaena_sppk|COI-5P
AACATTATATTTTATTTTCGGGATTTGAGCAGGAATAGTAGGAACATCTTTAAGTCTATTAATTCGAATAGAATTAGGAACACCAGGATCATTAATTGGAGATGATCAAATTTATAATACTATTGTTACTGCTCATGCCTTTATTATAATTTTTTTTATAGTTATACCTATTATAATTGGAGGATTTGGAAATTGATTAGTCCCATTAATATTAGGAGCCCCTGATATAGCTTTCCCACGAATAAATAACATAAGATTCTGACTTTTACCGCCTTCATTAATTTTATTAATTTCAAGAAGAATTGTAGAAAATGGTGCAGGAACTGGATGAACAGTTTACCCCCCACTTTCATCTAATATTGCTCATGGAGGCTCATCAGTCGACTTAGCTATTTTTTCTCTTCATTTAGCTGGAATCTCATCAATTTTAGGAGCTATTAATTTTATTACTACTATTATTAATATACGAATTAATAATTTATCATTTGATCAAATACCATTATTTGTTTGAGCAGTTGGAATTACAGCTTTATTATTATTATTATCTCTACCTGTTTTAGCTGGAGCTATTACTATACTTTTAACAGATCGAAATTTAAATACTTCTTTTTTTGATCCAGCTGGAGGAGGAGATCCAATTTTATATCAACATTTATTT
>MABUT046-10|HQ990364|NIBGE_BUT-00046|Polyommatus_icarus|COI-5P
AACATTATATTTTATTTTTGGAATTTGAGCAGGAATAGTAGGAACATCCTTAAGAATTCTAATTCGTATAGAATTAGGAACTCCTGGATCATTAATCGGAAATGATCAAATTTATAATACTATTGTTACAGCTCATGCATTTATTATAATTTTTTTTATAGTTATACCTATTATAATTGGAGGATTTGGTAACTGATTAGTTCCTTTAATGTTAGGAGCACCTGATATAGCCTTTCCTCGATTAAATAATATAAGATTCTGATTATTACCCCCATCATTAATACTTCTAATTTCTAGAAGAATTGTAGAAAATGGAGCAGGAACAGGATGAACAGTTTACCCCCCACTTTCATCAAATATTGCTCATAGAGGATCTTCAGTAGATTTAGCAATTTTCTCCCTTCATTTAGCGGGAATTTCTTCAATTTTAGGAGCAATTAATTTTATTACAACTATTATTAATATACGAGTAAATAATTTATCTTTTGATCAAATATCATTATTTATTTGAGCTGTAGGAATTACAGCATTATTATTACTATTATCTTTACCTGTATTAGCAGGAGCAATTACTATATTATTAACTGATCGAAACCTTAATACCTCATTCTTTGATCCAGCGGGAGGGGGAGATCCAATTTTATATCAACATTTATTT
>MABUT126-10|HQ990435|NIBGE_BUT-00126|Polyommatus_icarus|COI-5P
AACATTATATTTTATTTTTGGAATTTGAGCAGGAATAGTAGGAACATCCTTAAGAATTCTAATTCGTATAGAATTAGGAACTCCTGGATCATTAATCGGAAATGATCAAATTTATAATACTATTGTTACAGCTCATGCATTTATTATAATTTTTTTTATAGTTATACCTATTATAATTGGAGGATTTGGTAACTGATTAGTTCCTTTAATATTAGGAGCACCTGATATAGCCTTTCCTCGATTAAATAATATAAGATTCTGATTATTACCCCCATCATTAATACTTCTAATTTCTAGAAGAATTGTAGAAAATGGAGCAGGAACAGGATGAACAGTTTACCCCCCACTTTCATCAAATATTGCACATAGAGGATCTTCAGTAGATTTAGCAATTTTCTCCCTTCATTTAGCAGGAATTTCTTCAATTTTAGGAGCAATTAATTTTATTACAACTATTATTAATATACGAGTAAATAATTTATCTTTTGATCAAATATCATTATTTATTTGAGCTGTAGGAATTACAGCATTATTATTACTATTATCTTTACCTGTATTAGCAGGAGCAATTACTATATTATTAACTGATCGAAACCTTAATACCTCATTCTTTGATCCAGCGGGAGGGGGAGATCCAATTTTATATCAACATTTATTT
>MABUT045-10|HQ990363|NIBGE_BUT-00045|Polyommatus_icarus|COI-5P
AACATTATATTTTATTTTTGGAATTTGAGCAGGAATAGTAGGAACATCCTTAAGAATTCTAATTCGTATAGAATTAGGAACTCCTGGATCATTAATCGGAAATGATCAAATTTATAATACTATTGTTACAGCTCATGCATTTATTATAATTTTTTTTATAGTTATACCTATTATAATTGGAGGATTTGGTAACTGATTAGTTCCTTTAATATTAGGAGCACCTGATATAGCCTTTCCTCGATTAAATAATATAAGATTCTGATTATTACCCCCATCATTAATACTTCTAATTTCTAGAAGAATTGTAGAAAATGGAGCAGGAACAGGATGAACAGTTTACCCCCCACTTTCATCAAATATTGCACATAGAGGATCTTCAGTAGATTTAGCAATTTTCTCCCTTCATTTAGCAGGAATTTCTTCAATTTTAGGAGCAATTAATTTTATTACAACTATTATTAATATACGAGTAAATAATTTATCTTTTGATCAAATATCATTATTTATTTGAGCTGTAGGAATTACAGCATTATTATTACTATTATCTTTACCTGTATTAGCAGGAGCAATTACTATATTATTAACTGATCGAAACCTTAATACCTCATTCTTTGATCCAGCGGGAGGGGGAGATCCAATTTTATATCAACATTTATTT
>MABUT090-10|HQ990404|NIBGE_BUT-00090|Pontia_daplidice_edusa|COI-5P
AACTCTATATTTTATTTTCGGAATTTGATCCGGAATAGTAGGAACATCTTTAAGTTTATTAATTCGAACTGAATTAGGTAACCCTGGTGCTTTAATTGGAGATGACCAAATTTATAATACAATTGTTACAGCTCATGCTTTTATTATAATTTTTTTTATAGTTATACCAATTATAATTGGAGGATTCGGAAATTGACTTGTCCCTTTAATATTAGGAGCCCCAGATATAGCTTTCCCCCGAATAAATAATATAAGATTTTGATTATTACCCCCTTCTTTAACTCTTTTAATTTCTAGAAGAATTGTAGAAAATGGGGCAGGAACAGGATGAACAGTGTACCCCCCACTTTCATCTAATATTGCCCATAGTGGATCATCAGTAGATTTAGCTATCTTTTCATTACACTTAGCAGGTATTTCTTCAATCCTTGGAGCAATTAACTTTATTACAACTATTATTAATATACGAATTAGAAATATGTCATTTGACCAAATACCTTTATTTGTGTGAGCAGTAGGAATTACCGCCTTACTTTTACTTTTATCCTTACCAGTTCTTGCTGGGGCAATTACTATACTTTTAACTGATCGAAATTTAAATACTTCTTTCTTTGATCCTGCTGGAGGGGGAGACCCAATTCTTTATCAACACTTATTC
>MABUT089-10|HQ990403|NIBGE_BUT-00089|Pontia_daplidice_edusa|COI-5P
AACTCTATATTTTATTTTCGGAATTTGATCCGGAATAGTAGGAACATCTTTAAGTTTATTAATTCGAACTGAATTAGGTAACCCTGGTGCTTTAATTGGAGATGACCAAATTTATAATACAATTGTTACAGCTCATGCTTTTATTATAATTTTTTTTATAGTTATACCAATTATAATTGGAGGATTCGGAAATTGACTTGTCCCTTTAATATTAGGAGCCCCAGATATAGCTTTCCCCCGAATAAATAATATAAGATTTTGATTATTACCCCCTTCTTTAACTCTTTTAATTTCTAGAAGAATTGTAGAAAATGGGGCAGGAACAGGATGAACAGTGTACCCCCCACTTTCATCTAATATTGCCCATAGTGGATCATCAGTAGATTTAGCTATCTTTTCATTACACTTAGCAGGTATTTCTTCAATCCTTGGAGCAATTAACTTTATTACAACTATTATTAATATACGAATTAGAAATATGTCATTTGACCAAATACCTTTATTTGTGTGAGCAGTAGGAATTACCGCCTTACTTTTACTTTTATCCTTACCAGTTCTTGCTGGGGCAATTACTATACTTTTAACTGATCGAAATTTAAATACTTCTTTCTTTGATCCTGCTGGAGGGGGAGACCCAATTCTTTATCAACACTTATTC
>MABUT306-12|KC158458|NIBGE_BUT-00306|Pontia_daplidice_edusa|COI-5P
AACTCTATATTTTATTTTCGGAATTTGATCCGGAATAGTAGGAACATCTTTAAGTTTATTAATTCGAACTGAATTAGGTAACCCTGGTGCTTTAATTGGAGATGACCAAATTTATAATACAATTGTTACAGCTCATGCTTTTATTATAATTTTTTTTATAGTTATACCAATTATAATTGGAGGATTCGGAAATTGACTTGTCCCTTTAATATTAGGAGCCCCAGATATAGCTTTCCCCCGAATAAATAATATAAGATTTTGATTATTACCCCCTTCTTTAACTCTTTTAATTTCTAGAAGAATTGTAGAAAATGGAGCAGGAACAGGATGAACAGTGTACCCCCCACTTTCATCTAATATTGCCCATAGTGGATCATCAGTAGATTTAGCTATCTTTTCATTACATTTAACGGGTATTTCTTCAATCCTTGGAGCAATTAACTTTATTACAACTATTATTAATATACGAATTAGAAATATGTCATTTGACCAAATACCTTTATTTGTGTGAGCAGTAGGAATTACCGCCTTACTTTTACTTTTATCCTTACCAGTTCTTGCTGGGGCAATTACTATACTTTTAACTGATCGAAATTTAAATACTTCTTTCTTTGATCCTGCTGGAGGAGGAGACCCAATTCTTTATCAACACTTATTC
>MABUT091-10|HQ990405|NIBGE_BUT-00091|Pontia_daplidice_edusa|COI-5P
AACTCTATATTTTATTTTCGGAATTTGATCCGGAATAGTAGGAACATCTTTAAGTTTATTAATTCGAACTGAATTAGGTAACCCTGGTGCTTTAATTGGAGATGACCAAATTTATAATACAATTGTTACAGCTCATGCTTTTATTATAATTTTTTTTATAGTTATACCAATTATAATTGGAGGATTCGGAAATTGACTTGTCCCTTTAATATTAGGAGCCCCAGATATAGCTTTCCCCCGAATAAATAATATAAGATTTTGATTATTACCCCCTTCTTTAACTCTTTTAATTTCTAGAAGAATTGTAGAAAATGGGGCAGGAACAGGATGAACAGTGTACCCCCCACTTTCATCTAATATTGCCCATAGTGGATCATCAGTAGATTTAGCTATCTTTTCATTACACTTAGCAGGTATTTCTTCAATCCTTGGAGCAATTAACTTTATTACAACTATTATTAATATACGAATTAGAAATATGTCATTTGACCAAATACCTTTATTTGTGTGAGCAGTAGGAATTACCGCCTTACTTTTACTTTTATCCTTACCAGTTCTTGCTGGGGCAATTACTATACTTTTAACTGATCGAAATTTAAATACTTCTTTCTTTGATCCTGCTGGAGGGGGAGACCCAATTCTTTATCAACACTTATTC
>MAMTG911-12|BIOUG02561-C06|Pseudozizeeria_maha|COI-5P
AACATTATATTTTATTTTTGGTATTTGAGCAGGAATATTAGGAACATCCTTAAGAATTTTAATTCGAATAGAATTAGGTACTCCAGGATCATTAATTGGTGATGATCAAATTTATAATACTATTGTAACAGCTCATGCTTTTATTATAATTTTTTTCATAGTTATGCCTATTATAATTGGTGGATTTGGAAATTGATTAGTCCCATTAATATTAGGAGCCCCTGATATAGCATTTCCACGAATAAATAATATAAGATTTTGATTATTACCTCCATCTTTAATATTATTAATTTCTAGAAGAATTGTAGAAAATGGAGCAGGAACTGGATGAACTGTGTACCCCCCACTTTCATCAAATATTGCTCATAGAGGATCTTCTGTAGACTTAGCTATTTTTTCTTTACACTTAGCGGGTATTTCTTCAATTTTAGGTGCAATTAATTTTATTACAACAATTATTAATATACGAGTAAGTAATTTATCTTTTGATCAAATATCATTATTTATTTGAGCTGTTGGAATTACAGCTTTATTACTTTTATTATCATTACCTGTTTTAGCGGGTGCTATTACTATATTATTAACAGATCGAAATCTTAATACCTCATTTTTTGACCCAGCTGGAGGAGGTGATCCAATTTTATATCAACATTTATTT
>MAMTL562-12|BIOUG02380-F08|Pseudozizeeria_maha|COI-5P
AACATTATATTTTATTTTTGGTATTTGAGCAGGAATATTAGGAACATCCTTAAGAATTTTAATTCGAATAGAATTAGGTACTCCAGGATCATTAATTGGTGATGATCAAATTTATAATACTATTGTAACAGCTCATGCTTTTATTATAATTTTTTTCATAGTTATGCCTATTATAATTGGTGGATTTGGAAATTGATTAGTCCCATTAATATTAGGAGCCCCTGATATAGCATTTCCACGAATAAATAATATAAGATTTTGATTATTACCTCCATCTTTAATATTATTAATTTCTAGAAGAATTGTAGAAAATGGAGCAGGAACTGGATGAACTGTGTACCCCCCACTTTCATCAAATATTGCTCATAGAGGATCTTCTGTAGACTTAGCTATTTTTTCTTTACACTTAGCGGGTATTTCTTCAATTTTAGGTGCAATTAATTTTATTACAACAATTATTAATATACGAGTAAGTAATTTATCTTTTGATCAAATATCATTATTTATTTGAGCTGTTGGAATTACAGCTTTATTACTTTTATTATCATTACCTGTTTTAGCGGGTGCTATTACTATATTATTAACAGATCGAAATCTTAATACCTCATTTTTTGACCCAGCTGGAGGAGGTGATCCAATTTTATATCAACATTTATTT
>MAMTF1437-12|BIOUG02561-A08|Pseudozizeeria_maha|COI-5P
AACATTATATTTTATTTTTGGTATTTGAGCAGGAATATTAGGAACATCCTTAAGAATTTTAATTCGAATAGAATTAGGTACTCCAGGATCATTAATTGGTGATGATCAAATTTATAATACTATTGTAACAGCTCATGCTTTTATTATAATTTTTTTCATAGTTATGCCTATTATAATTGGTGGATTTGGAAATTGATTAGTCCCATTAATATTAGGAGCCCCTGATATAGCATTTCCACGAATAAATAATATAAGATTTTGATTATTACCTCCATCTTTAATATTATTAATTTCTAGAAGAATTGTAGAAAATGGAGCAGGAACTGGATGAACTGTGTACCCCCCACTTTCATCAAATATTGCTCATAGAGGATCTTCTGTAGACTTAGCTATTTTTTCTTTACACTTAGCGGGTATTTCTTCAATTTTAGGTGCAATTAATTTTATTACAACAATTATTAATATACGAGTAAGTAATTTATCTTTTGATCAAATATCATTATTTATTTGAGCTGTTGGAATTACAGCTTTATTACTTTTATTATCATTACCTGTTTTAGCGGGTGCTATTACTATATTATTAACAGATCGAAATCTTAATACCTCATTTTTTGACCCAGCTGGAGGAGGTGATCCAATTTTATATCAACATTTATTT
>MAMTI1542-12|BIOUG02561-E08|Pseudozizeeria_maha|COI-5P
AACATTATATTTTATTTTTGGTATTTGAGCAGGAATATTAGGAACATCCTTAAGAATTTTAATTCGAATAGAATTAGGTACTCCAGGATCATTAATTGGTGATGATCAAATTTATAATACTATTGTAACAGCTCATGCTTTTATTATAATTTTTTTCATAGTTATGCCTATTATAATTGGTGGATTTGGAAATTGATTAGTCCCATTAATATTAGGAGCCCCTGATATAGCATTTCCACGAATAAATAATATAAGATTTTGATTATTACCTCCATCTTTAATATTATTAATTTCTAGAAGAATTGTAGAAAATGGAGCAGGAACTGGATGAACTGTGTACCCCCCACTTTCATCAAATATTGCTCATAGAGGATCTTCTGTAGACTTAGCTATTTTTTCTTTACACTTAGCGGGTATTTCTTCAATTTTAGGTGCAATTAATTTTATTACAACAATTATTAATATACGAGTAAGTAATTTATCTTTTGATCAAATATCATTATTTATTTGAGCTGTTGGAATTACAGCTTTATTACTTTTATTATCATTACCTGTTTTAGCGGGTGCTATTACTATATTATTAACAGATCGAAATCTTAATACCTCATTTTTTGACCCAGCTGGAGGAGGTGATCCAATTTTATATCAACATTTATTT
>MABUT047-10|HQ990365|NIBGE_BUT-00047|Pseudozizeeria_maha|COI-5P
AACATTATATTTTATTTTTGGTATTTGAGCAGGAATATTAGGAACATCCTTAAGAATTTTAATTCGAATAGAATTAGGTACTCCAGGATCATTAATTGGTGATGATCAAATTTATAATACTATTGTAACAGCTCATGCTTTTATTATAATTTTTTTCATAGTTATGCCTATTATAATTGGTGGATTTGGAAATTGATTAGTCCCATTAATATTAGGAGCCCCTGATATAGCATTTCCACGAATAAATAATATAAGATTTTGATTATTACCTCCATCTTTAATATTATTAATTTCTAGAAGAATTGTAGAAAATGGAGCAGGAACTGGATGAACTGTGTACCCCCCACTTTCATCAAATATTGCTCATAGAGGATCTTCTGTAGACTTAGCTATTTTTTCTTTACACTTAGCGGGTATTTCTTCAATTTTAGGTGCAATTAATTTTATTACAACAATTATTAATATACGAGTAAGTAATTTATCTTTTGATCAAATATCATTATTTATTTGAGCTGTTGGAATTACAGCTTTATTACTTTTATTATCATTACCTGTTTTAGCGGGTGCTATTACTATATTATTAACAGATCGAAATCTTAATACCTCATTTTTTGACCCAGCTGGAGGAGGTGATCCAATTTTATATCAACATTTATTT
>MAMTF1439-12|BIOUG02561-A10|Pseudozizeeria_maha|COI-5P
AACATTATATTTTATTTTTGGTATTTGAGCAGGAATATTAGGAACATCCTTAAGAATTTTAATTCGAATAGAATTAGGTACTCCAGGATCATTAATTGGTGATGATCAAATTTATAATACTATTGTAACAGCTCATGCTTTTATTATAATTTTTTTCATAGTTATGCCTATTATAATTGGTGGATTTGGAAATTGATTAGTCCCATTAATATTAGGAGCCCCTGATATAGCATTTCCACGAATAAATAATATAAGATTTTGATTATTACCTCCATCTTTAATATTATTAATTTCTAGAAGAATTGTAGAAAATGGAGCAGGAACTGGATGAACTGTGTACCCCCCACTTTCATCAAATATTGCTCATAGAGGATCTTCTGTAGACTTAGCTATTTTTTCTTTACACTTAGCGGGTATTTCTTCAATTTTAGGTGCAATTAATTTTATTACAACAATTATTAATATACGAGTAAGTAATTTATCTTTTGATCAAATATCATTATTTATTTGAGCTGTTGGAATTACAGCTTTATTACTTTTATTATCATTACCTGTTTTAGCGGGTGCTATTACTATATTATTAACAGATCGAAATCTTAATACCTCATTTTTTGACCCAGCTGGAGGAGGTGATCCAATTTTATATCAACATTTATTT
>MAMTG913-12|BIOUG02561-C08|Pseudozizeeria_maha|COI-5P
AACATTATATTTTATTTTTGGTATTTGAGCAGGAATATTAGGAACATCCTTAAGAATTTTAATTCGAATAGAATTAGGTACTCCAGGATCATTAATTGGTGATGATCAAATTTATAATACTATTGTAACAGCTCATGCTTTTATTATAATTTTTTTCATAGTTATGCCTATTATAATTGGTGGATTTGGAAATTGATTAGTCCCATTAATATTAGGAGCCCCTGATATAGCATTTCCACGAATAAATAATATAAGATTTTGATTATTACCTCCATCTTTAATATTATTAATTTCTAGAAGAATTGTAGAAAATGGAGCAGGAACTGGATGAACTGTGTACCCCCCACTTTCATCAAATATTGCTCATAGAGGATCTTCTGTAGACTTAGCTATTTTTTCTTTACACTTAGCGGGTATTTCTTCAATTTTAGGTGCAATTAATTTTATTACAACAATTATTAATATACGAGTAAGTAATTTATCTTTTGATCAAATATCATTATTTATTTGAGCTGTTGGAATTACAGCTTTATTACTTTTATTATCATTACCTGTTTTAGCGGGTGCTATTACTATATTATTAACAGATCGAAATCTTAATACCTCATTTTTTGACCCAGCTGGAGGAGGTGATCCAATTTTATATCAACATTTATTT
>MAMTG915-12|BIOUG02561-C10|Pseudozizeeria_maha|COI-5P
AACATTATATTTTATTTTTGGTATTTGAGCAGGAATATTAGGAACATCCTTAAGAATTTTAATTCGAATAGAATTAGGTACTCCAGGATCATTAATTGGTGATGATCAAATTTATAATACTATTGTAACAGCTCATGCTTTTATTATAATTTTTTTCATAGTTATGCCTATTATAATTGGTGGATTTGGAAATTGATTAGTCCCATTAATATTAGGAGCCCCTGATATAGCATTTCCACGAATAAATAATATAAGATTTTGATTATTACCTCCATCTTTAATATTATTAATTTCTAGAAGAATTGTAGAAAATGGAGCAGGAACTGGATGAACTGTGTACCCCCCACTTTCATCAAATATTGCTCATAGAGGATCTTCTGTAGACTTAGCTATTTTTTCTTTACACTTAGCGGGTATTTCTTCAATTTTAGGTGCAATTAATTTTATTACAACAATTATTAATATACGAGTAAGTAATTTATCTTTTGATCAAATATCATTATTTATTTGAGCTGTTGGAATTACAGCTTTATTACTTTTATTATCATTACCTGTTTTAGCGGGTGCTATTACTATATTATTAACAGATCGAAATCTTAATACCTCATTTTTTGACCCAGCTGGAGGAGGTGATCCAATTTTATATCAACATTTATTT
>MAMTH757-12|BIOUG02561-E04|Pseudozizeeria_maha|COI-5P
AACATTATATTTTATTTTTGGTATTTGAGCAGGAATATTAGGAACATCCTTAAGAATTTTAATTCGAATAGAATTAGGTACTCCAGGATCATTAATTGGTGATGATCAAATTTATAATACTATTGTAACAGCTCATGCTTTTATTATAATTTTTTTCATAGTTATGCCTATTATAATTGGTGGATTTGGAAATTGATTAGTCCCATTAATATTAGGAGCCCCTGATATAGCATTTCCACGAATAAATAATATAAGATTTTGATTATTACCTCCATCTTTAATATTATTAATTTCTAGAAGAATTGTAGAAAATGGAGCAGGAACTGGATGAACTGTGTACCCCCCACTTTCATCAAATATTGCTCATAGAGGATCTTCTGTAGACTTAGCTATTTTTTCTTTACACTTAGCGGGTATTTCTTCAATTTTAGGTGCAATTAATTTTATTACAACAATTATTAATATACGAGTAAGTAATTTATCTTTTGATCAAATATCATTATTTATTTGAGCTGTTGGAATTACAGCTTTATTACTTTTATTATCATTACCTGTTTTAGCGGGTGCTATTACTATATTATTAACAGATCGAAATCTTAATACCTCATTTTTTGACCCAGCTGGAGGAGGTGATCCAATTTTATATCAACATTTATTT
>MAMTH760-12|BIOUG02561-G12|Pseudozizeeria_maha|COI-5P
AACATTATATTTTATTTTTGGTATTTGAGCAGGAATATTAGGAACATCCTTAAGAATTTTAATTCGAATAGAATTAGGTACTCCAGGATCATTAATTGGTGATGATCAAATTTATAATACTATTGTAACAGCTCATGCTTTTATTATAATTTTTTTCATAGTTATGCCTATTATAATTGGTGGATTTGGAAATTGATTAGTCCCATTAATATTAGGAGCCCCTGATATAGCATTTCCACGAATAAATAATATAAGATTTTGATTATTACCTCCATCTTTAATATTATTAATTTCTAGAAGAATTGTAGAAAATGGAGCAGGAACTGGATGAACTGTGTACCCCCCACTTTCATCAAATATTGCTCATAGAGGATCTTCTGTAGACTTAGCTATTTTTTCTTTACACTTAGCGGGTATTTCTTCAATTTTAGGTGCAATTAATTTTATTACAACAATTATTAATATACGAGTAAGTAATTTATCTTTTGATCAAATATCATTATTTATTTGAGCTGTTGGAATTACAGCTTTATTACTTTTATTATCATTACCTGTTTTAGCGGGTGCTATTACTATATTATTAACAGATCGAAATCTTAATACCTCATTTTTTGACCCAGCTGGAGGAGGTGATCCAATTTTATATCAACATTTATTT
>MABUT116-10|KC158459|NIBGE_BUT-00116|Pseudozizeeria_maha|COI-5P
----------------------------------------------------------------------------------------------------GATGATCAAATTTATAATACTATTGTAACAGCTCATGCTTTTATTATAATTTTTTTCATAGTTATGCCTATTATAATTGGTGGATTTGGAAATTGATTAGTCCCATTAATATTAGGAGCCCCTGATATAGCATTTCCACGAATAAATAATATAAGATTTTGATTATTACCTCCATCTTTAATATTATTAATTTCTAGAAGAATTGTAGAAAATGGAGCAGGAACTGGATGAACTGTGTACCCCCCACTTTCATCAAATATTGCTCATAGAGGATCTTCTGTAGACTTAGCTATTTTTTCTTTACACTTAGCGGGTATTTCTTCAATTTTAGGTGCAATTAATTTTATTACAACAATTATTAATATACGAGTAAGTAATTTATCTTTTGATCAAATATCATTATTTATTTGAGCTGTTGGAATTACNGCTTTATTACTTTTATTATCNTTACCTGTTTTAGCGGGTGCTATTACTATATTATTAACAGATCGAAATCTTAATACCTCATTTTTTGACCCAGCTGGAGGAGGTGATCCAATTTTATATCAACATTTATTT
>MAMTI1541-12|BIOUG02561-E07|Pseudozizeeria_maha|COI-5P
AACATTATATTTTATTTTTGGTATTTGAGCAGGAATATTAGGAACATCCTTAAGAATTTTAATTCGAATAGAATTAGGTACTCCAGGATCATTAATTGGTGATGATCAAATTTATAATACTATTGTAACAGCTCATGCTTTTATTATAATTTTTTTCATAGTTATGCCTATTATAATTGGTGGATTTGGAAATTGATTAGTCCCATTAATATTAGGAGCCCCTGATATAGCATTTCCACGAATAAATAATATAAGATTTTGATTATTACCTCCATCTTTAATATTATTAATTTCTAGAAGAATTGTAGAAAATGGAGCAGGAACTGGATGAACTGTGTACCCCCCACTTTCATCAAATATTGCTCATAGAGGATCTTCTGTAGACTTAGCTATTTTTTCTTTACACTTAGCGGGTATTTCTTCAATTTTAGGTGCAATTAATTTTATTACAACAATTATTAATATACGAGTAAGTAATTTATCTTTTGATCAAATATCATTATTTATTTGAGCTGTTGGAATTACAGCTTTATTACTTTTATTATCATTACCTGTTTTAGCGGGTGCTATTACTATATTATTAACAGATCGAAATCTTAATACCTCATTTTTTGACCCAGCTGGAGGAGGTGATCCAATTTTATATCAACATTTATTT
>MABUT206-10|KC158461|NIBGE_BUT-00206|Rapala_extensa|COI-5P
AACTTTATATTTCATTTTTGGAATTTGAGCAGGTATATTAGGAACTTCATTAAGAATTTTAATTCGTATAGAATTAGGAACACCAGGATCTTTAATTGGTGATGATCAAATTTATAATACTATTGTAACAGCTCATGCTTTTATTATAATTTTTTTTATAGTTATACCTATTATAATTGGAGGATTTGGAAATTGATTAGTACCTCTAATATTAGGAGCTCCTGATATAGCTTTCCCACGAATAAATAACATAAGATTTTGATTATTACCACCTTCATTAATATTATTAATTTCAAGAAGAATTGTAGAAAATGGGGCAGGAACAGGATGAACAGTGTACCCCCCACTTTCATCTAATATTGCTCATAGAGGATCATCTGTTGATTTAGCTATCTTTTCTTTACATTTAGCAGGTATTTCTTCAATTTTAGGTGCTATTAATTTTATCACAACTATTATTAACATACGAATTAATAACTTAATATTTGATCAAATATCCTTATTTATTTGAGCAGTAGGTATTACAGCTTTATTATTATTATTATCATTGCCAGTTTTAGCCGGTGCTATTACTATATTATTAACTGATCGTAATCTAAATACTTCATTTTTTGATCCTGCTGGAGGAGGAGATCCTATTTTATATCAACACTTATTT
>MABUT340-13|NIBGE_BUT-00340|Rapala_extensa|COI-5P
AACTTTATATTTCATTTTTGGAATTTGAGCAGGTATATTAGGAACTTCATTAAGAATTTTAATTCGTATAGAATTAGGAACACCAGGATCTTTAATTGGTGATGATCAAATTTATAATACTATTGTAACAGCTCATGCTTTTATTATAATTTTTTTTATAGTTATACCTATTATAATTGGAGGATTTGGAAATTGATTAGTACCTCTAATATTAGGAGCTCCTGATATAGCTTTCCCACGAATAAATAACATAAGATTTTGATTATTACCACCTTCATTAATATTATTAATTTCAAGAAGAATTGTAGAAAATGGTGCAGGAACAGGATGAACAGTGTACCCCCCACTTTCATCTAATATTGCTCATAGAGGATCATCTGTTGATTTAGCTATCTTTTCTTTACATTTAGCAGGTATTTCTTCAATTTTAGGTGCTATTAATTTTATCACAACTATTATTAACATACGAATTAATAACTTAATATTTGATCAAATATCCTTATTTATTTGAGCAGTAGGTATTACAGCTTTATTATTATTATTATCATTGCCAGTTTTAGCCGGTGCTATTACTATATTATTAACTGATCGTAATCTAAATACTTCATTTTTTGATCCTGCTGGAGGAGGAGATCCTATTTTATATCAACACTTATTT
>MABUT203-10|KC158460|NIBGE_BUT-00203|Rapala_extensa|COI-5P
AACTTTATATTTCATTTTTGGAATTTGAGCAGGTATATTAGGAACTTCATTAAGAATTTTAATTCGTATAGAATTAGGAACACCAGGATCTTTAATTGGTGATGATCAAATTTATAATACTATTGTAACAGCTCATGCTTTTATTATAATTTTTTTTATAGTTATACCTATTATAATTGGAGGATTTGGAAATTGATTAGTACCTCTAATATTAGGAGCTCCTGATATAGCTTTCCCACGAATAAATAACATAAGATTTTGATTATTACCACCTTCATTAATATTATTAATTTCAAGAAGAATTGTAGAAAATGGTGCAGGAACAGGATGAACAGTGTACCCCCCACTTTCATCTAATATTGCTCATAGAGGATCATCTGTTGATTTAGCTATCTTTTCTTTACATTTAGCAGGTATTTCTTCAATTTTAGGTGCTATTAATTTTATCACAACTATTATTAACATACGAATTAATAACTTAATATTTGATCAAATATCCTTATTTATTTGAGCAGTAGGTATTACAGCTTTATTATTATTATTATCATTGCCAGTTTTAGCCGGTGCTATTACTATATTATTAACTGATCGTAATCTAAATACTTCATTTTTTGATCCTGCTGGAGGAGGAGATCCTATTTTATATCAACACTTATTT
>MABUT239-11|KC158462|NIBGE_BUT-00239|Tarucus_balkanicus|COI-5P
AACATTATATTTTATTTTTGGAATTTGAGCAGGAATATTAGGAACATCATTAAGAATTTTAATTCGTATAGAATTAGGAACACCAGGATCATTAATTGGAGATGATCAAATTTATAATACTATTGTAACAGCTCATGCTTTTATTATAATTTTTTTCATGGTTATACCCATTATAATCGGAGGATTTGGAAATTGACTTGTACCTTTAATATTAGGAGCACCTGATATAGCTTTCCCTCGAATAAATAATATAAGATTTTGATTATTACCCCCATCATTAATATTATTAATTTCTAGAAGAATTGTAGAAAATGGAGCAGGAACAGGATGAACAGTGTACCCCCCACTATCATCAAATATTGCACATAGAGGATCTTCAGTTGATTTAGCAATTTTCTCTCTTCATTTAGCAGGAATTTCATCAATTTTAGGAGCAATTAATTTTATTACAACTATTATTAATATACGAGTAAATAATCTATCATTTGATCAAATATCATTATTTATCTGAGCTGTAGGAATTACAGCATTATTATTACTTTTATCTTTACCTGTATTAGCTGGTGCTATTACTATATTATTAACAGATCGAAATCTTAATACATCATTTTTTGATCCAGCAGGAGGAGGAGATCCAATTTTATATCAACATCTATTT
>MABUT063-10|HQ990379|NIBGE_BUT-00063|Tarucus_balkanicus|COI-5P
AACATTATATTTTATTTTTGGAATTTGAGCAGGAATATTAGGAACATCATTAAGAATTTTAATTCGTATAGAATTAGGAACACCAGGATCATTAATTGGAGATGATCAAATTTATAATACTATTGTAACAGCTCATGCTTTTATTATAATTTTTTTCATGGTTATACCCATTATAATCGGAGGATTTGGAAATTGACTTGTACCTTTAATATTAGGAGCACCTGATATAGCTTTCCCTCGAATAAATAATATAAGATTTTGATTATTACCCCCATCATTAATATTATTAATTTCTAGAAGAATTGTAGAAAATGGAGCAGGAACAGGATGAACAGTGTACCCCCCACTATCATCAAATATTGCACATAGAGGATCTTCAGTTGATTTAGCAATTTTCTCTCTTCATTTAGCAGGAATTTCATCAATTTTAGGAGCAATTAATTTTATTACAACTATTATTAATATACGAGTAAATAATCTATCATTTGATCAAATATCATTATTTATCTGAGCTGTAGGAATTACAGCATTATTATTACTTTTATCTTTACCTGTATTAGCTGGTGCTATTACTATATTATTAACAGATCGAAATCTTAATACATCATTTTTTGATCCAGCAGGAGGAGGAGATCCAATTTTATATCAACATCTATTT
>MABUT240-11|KC158463|NIBGE_BUT-00240|Tarucus_balkanicus|COI-5P
AACATTATATTTTATTTTTGGAATTTGAGCAGGAATATTAGGAACATCATTAAGAATTTTAATTCGTATAGAATTAGGAACACCAGGATCATTAATTGGAGATGATCAAATTTATAATACTATTGTAACAGCTCATGCTTTTATTATAATTTTTTTCATGGTTATACCCATTATAATCGGAGGATTTGGAAATTGACTTGTACCTTTAATATTAGGAGCACCTGATATAGCTTTCCCTCGAATAAATAATATAAGATTTTGATTATTACCCCCATCATTAATATTATTAATTTCTAGAAGAATTGTAGAAAATGGAGCAGGAACAGGATGAACAGTGTACCCCCCACTATCATCAAATATTGCACATAGAGGATCTTCAGTTGATTTAGCAATTTTCTCTCTTCATTTAGCAGGAATTTCATCAATTTTAGGAGCAATTAATTTTATTACAACTATTATTAATATACGAGTAAATAATCTATCATTTGATCAAATATCATTATTTATCTGAGCTGTAGGAATTACAGCATTATTATTACTTTTATCTTTACCTGTATTAGCTGGTGCTATTACTATATTATTAACAGATCGAAATCTTAATACATCATTTTTTGATCCAGCAGGAGGAGGAGATCCAATTTTATATCAACATCTATTT
>MABUT061-10|HQ990377|NIBGE_BUT-00061|Tarucus_balkanicus|COI-5P
AACATTATATTTTATTTTTGGAATTTGAGCAGGAATATTAGGAACATCATTAAGAATTTTAATTCGTATAGAATTAGGAACACCAGGATCATTAATTGGAGATGATCAAATTTATAATACTATTGTAACAGCTCATGCTTTTATTATAATTTTTTTCATGGTTATACCCATTATAATCGGAGGATTTGGAAATTGACTTGTACCTTTAATATTAGGAGCACCTGATATAGCTTTCCCTCGAATAAATAATATAAGATTTTGATTATTACCCCCATCATTAATATTATTAATTTCTAGAAGAATTGTAGAAAATGGAGCAGGAACAGGATGAACAGTGTACCCCCCACTATCATCAAATATTGCACATAGAGGATCTTCAGTTGATTTAGCAATTTTCTCTCTTCATTTAGCAGGAATTTCATCAATTTTAGGAGCAATTAATTTTATTACAACTATTATTAATATACGAGTAAATAATCTATCATTTGATCAAATATCATTATTTATCTGAGCTGTAGGAATTACAGCATTATTATTACTTTTATCTTTACCTGTATTAGCTGGTGCTATTACTATATTATTAACAGATCGAAATCTTAATACATCATTTTTTGATCCAGCAGGAGGAGGAGATCCAATTTTATATCAACATCTATTT
>MABUT062-10|HQ990378|NIBGE_BUT-00062|Tarucus_balkanicus|COI-5P
AACATTATATTTTATTTTTGGAATTTGAGCAGGAATATTAGGAACATCATTAAGAATTTTAATTCGTATAGAATTAGGAACACCAGGATCATTAATTGGAGATGATCAAATTTATAATACTATTGTAACAGCTCATGCTTTTATTATAATTTTTTTCATGGTTATACCCATTATAATCGGAGGATTTGGAAATTGACTTGTACCTTTAATATTAGGAGCACCTGATATAGCTTTCCCTCGAATAAATAATATAAGATTTTGATTATTACCCCCATCATTAATATTATTAATTTCTAGAAGAATTGTAGAAAATGGAGCAGGAACAGGATGAACAGTGTACCCCCCACTATCATCAAATATTGCACATAGAGGATCTTCAGTTGATTTAGCAATTTTCTCTCTTCATTTAGCAGGAATTTCATCAATTTTAGGAGCAATTAATTTTATTACAACTATTATTAATATACGAGTAAATAATCTATCATTTGATCAAATATCATTATTTATCTGAGCTGTAGGAATTACAGCATTATTATTACTTTTATCTTTACCTGTATTAGCTGGTGCTATTACTATATTATTAACAGATCGAAATCTTAATACATCATTTTTTGATCCAGCAGGAGGAGGAGATCCAATTTTATATCAACATCTATTT
>MABUT119-10|HQ990430|NIBGE_BUT-00119|Tarucus_rosaceus|COI-5P
AACATTATATTTTATTTTTGGAATTTGAGCAGGAATATTAGGAACATCATTAAGAATTTTAATTCGTATAGAATTAGGAACACCTGGATCATTAATTGGAGATGATCAAATTTATAATACTATTGTAACAGCTCATGCTTTTATTATAATTTTTTTTATAGTTATACCTATTATAATTGGAGGATTTGGAAATTGACTTGTACCTTTAATATTAGGAGCACCTGATATAGCTTTCCCTCGAATAAATAATATAAGATTTTGATTATTACCTCCATCATTAATATTATTAATTTCTAGAAGAATTGTAGAAAATGGAGCAGGAACAGGATGAACAGTGTACCCCCCACTATCATCGAATATTGCACATAGAGGATCTTCAGTTGATTTAGCAATTTTCTCCCTTCATTTAGCAGGAATTTCATCAATTTTAGGAGCAATTAATTTTATTACAACTATTATTAATATACGGGTAAATAATTTATCATTTGATCAAATATCATTATTTATCTGAGCTGTAGGAATTACAGCATTATTATTACTTTTATCTTTACCAGTATTAGCTGGTGCTATTACTATATTATTAACAGATCGAAATCTTAATACATCATTTTTTGATCCAGCAGGAGGAGGAGATCCAATTTTATATCAACATCTATTT
>MABUT194-10|KC158464|NIBGE_BUT-00194|Telicota_colon|COI-5P
AACTTTATATTTTATTTTTGGAATTTGAGCAGGTATATTAGGAACTTCATTAAGTTTATTAATTCGAACAGAATTAGGTAATCCAGGTTCTTTAATTGGTGATGATCAAATTTATAATACTATTGTTACAGCTCATGCTTTTATTATAATTTTTTTTATGGTTATACCTATTATAATTGGAGGATTTGGTAATTGATTAGTACCTTTAATATTAGGTGCTCCAGATATAGCATTTCCTCGAATAAATAATATAAGATTTTGAATATTACCCCCTTCTTTAACATTATTAATTTCAAGAAGAATTGTAGAAAATGGTGCCGGAACAGGATGAACCGTTTATCCCCCTCTTTCTTCTAATATTGCACATCAAGGATCTTCAGTTGATTTAGCAATTTTTTCTTTACATTTAGCAGGTATTTCCTCTATTTTAGGAGCTATTAATTTTATTACAACAATTATTAATATACGAATTAATAATTTATCATTTGATCAAATACCATTATTTGTTTGATCTGTAGGAATTACAGCATTATTATTATTAATTTCTTTACCTGTTTTAGCAGGAGCTATTACTATACTTTTAACTGATCGAAATTTAAATACCTCATTCTTTGACCCTGCAGGAGGTGGTGATCCAATCTTATACCAACATTTATTT
>MABUT121-10|HQ990432|NIBGE_BUT-00121|Tirumala_limniace|COI-5P
TACCCTATATTTTATTTTTGGTATTTGAGCAGGAATAGTAGGAACATCTCTTAGTCTTTTAATTCGTTCAGAATTAGGAACACCTAATTCTTTAATTGGAGATGATCAAATTTATAACACAATTGTTACAGCTCATGCATTTATTATAATTTTTTTTATAGTTATACCTATTATAATTGGGGGATTTGGTAATTGATTAGTCCCTTTAATATTAGGAGCTCCTGATATAGCTTTCCCTCGAATAAATAATATAAGTTTTTGATTATTACCCCCTTCTCTATTACTATTAATTTCAAGAAGAATCGTAGAAAATGGAGCAGGAACTGGATGAACTGTTTATCCCCCTCTTTCTTCTAATATTGCTCATAGAGGTTCATCAGTTGATTTAGCAATTTTTTCTCTTCATTTAGCAGGAATTTCTTCTATTCTTGGAGCTATTAATTTTATTACAACAATTTTAAATATACGTATTAATAATATATCATTTGATCAAATACCTTTATTTGTCTGAGCTGTAGGTATTACTGCTCTTTTATTACTTTTATCTTTACCTGTATTAGCAGGTGCTATTACTATACTTTTAACAGATCGAAATTTAAATACTTCTTTCTTTGATCCAGCTGGAGGTGGGGATCCAATTTTATATCAACATTTATTT
>MABUT120-10|HQ990431|NIBGE_BUT-00120|Tirumala_limniace|COI-5P
TACCCTATATTTTATTTTTGGTATTTGAGCAGGAATAGTAGGAACATCTCTTAGTCTTTTAATTCGTTCAGAATTAGGAACACCTAATTCTTTAATTGGAGATGATCAAATTTATAACACAATTGTTACAGCTCATGCATTTATTATAATTTTTTTTATAGTTATACCTATTATAATTGGGGGATTTGGTAATTGATTAGTCCCTTTAATATTAGGAGCTCCTGATATAGCTTTCCCTCGAATAAATAATATAAGTTTTTGATTATTACCCCCTTCTTTATTACTATTAATTTCAAGAAGAATCGTAGAAAATGGAGCAGGAACTGGATGAACTGTTTATCCCCCTCTTTCTTCTAATATTGCTCATAGAGGTTCATCAGTTGATTTAGCAATTTTTTCTCTTCATTTAGCAGGAATTTCTTCTATTCTTGGAGCTATTAATTTTATTACAACAATTTTAAATATACGTATTAATAATATATTATTTGATCAAATACCTTTATTTGTCTGAGCTGTAGGTATTACTGCTCTTTTATTACTTTTATCTTTACCTGTATTAGCAGGTGCTATTACTATACTTTTAACAGATCGAAATTTAAATACTTCTTTCTTTGATCCAGCTGGAGGTGGGGATCCAATTTTATATCAACATTTATTT
>MAIMB134-09|GU681875|NIBGE_IMB-00134|Tirumala_limniace|COI-5P
-----TATATTTTATTTTTGGTATTTGAGCAGGAATAGTAGGAACATCTCTTAGTCTTTTAATTCGTTCAGAATTAGGAACACCTAATTCTTTAATTGGAGATGATCAAATTTATAATACAATTGTTACAGCTCATGCATTTATTATAATTTTTTTTATAGTTATACCTATTATAATTGGGGGATTTGGTAATTGATTAGTCCCTTTAATATTAGGGGCTCCTGATATAGCTTTCCCTCGAATAAATAATATAAGTTTTTGATTATTACCCCCTTCTCTATTACTATTAATTTCAAGAAGAATCGTAGAAAATGGAGCAGGAACTGGATGAACTGTTTATCCCCCTCTTTCTTCTAATATTGCTCATAGAGGTTCATCAGTTGATTTAGCAATTTTTTCTCTTCATTTAGCAGGAATTTCTTCTATTCTTGGAGCTATTAATTTTATTACAACAATTTTAAATATACGTATTAATAATATATCATTTGATCAAATACCTTTATTTGTCTGAGCTGTAGGTATTACTGCTCTTTTATTACTTTTATCTTTACCTGTATTAGCAGGTGCTATTACTATACTTTTAACAGATCGAAATTTAAATACTTCTTTCTTTGATCCAGCTGGAGGTGGGGATCCAATTTTATATCAACAT------
>MABUT078-10|HQ990393|NIBGE_BUT-00078|Vanessa_cardui|COI-5P
TACATTATATTTTATTTTCGGAATTTGAGCAGGAATAGTAGGAACTTCACTTAGTTTATTAATTCGAACTGAATTAGGTAATCCAGGATCTTTAATTGGAGATGATCAAATTTATAATACAATTGTTACAGCTCATGCTTTTATTATAATTTTTTTCATAGTTATACCAATTATAATTGGAGGATTTGGTAATTGATTAGTTCCTTTAATATTAGGAGCTCCTGATATAGCCTTTCCACGTATAAATAATATAAGATTTTGACTTTTACCCCCATCACTAATATTATTAATTTCTAGTAGAATTGTCGAAAACGGAGCAGGAACAGGATGAACAGTTTACCCCCCACTTTCATCTAATATTGCACACAGAGGATCATCTGTAGATTTAGCAATTTTTTCCCTTCATTTAGCTGGTATTTCATCAATTCTAGGAGCAATTAACTTTATTACAACTATTATTAATATACGGGTTAATAATATATCCTTTGATCAAATACCTTTATTTGTTTGAGCTGTGGGTATTACAGCATTACTTTTATTACTTTCTTTACCTGTTTTAGCTGGAGCTATTACTATACTTTTAACAGATCGAAATATTAATACATCATTTTTCGATCCAGCAGGAGGAGGAGATCCAATTCTTTATCAACATTTATTT
>MABUT077-10|HQ990392|NIBGE_BUT-00077|Vanessa_cardui|COI-5P
TACATTATATTTTATTTTCGGAATTTGAGCAGGAATAGTAGGAACTTCACTTAGTTTATTAATTCGAACTGAATTAGGTAATCCAGGATCTTTAATTGGAGATGATCAAATTTATAATACAATTGTTACAGCTCATGCTTTTATTATAATTTTTTTCATAGTTATACCAATTATAATTGGAGGATTTGGTAATTGATTAGTTCCTTTAATATTAGGAGCTCCTGATATAGCCTTTCCACGTATAAATAATATAAGATTTTGACTTTTACCCCCATCACTAATATTATTAATTTCTAGTAGAATTGTCGAAAACGGAGCAGGAACAGGATGAACAGTTTACCCCCCACTTTCATCTAATATTGCACACAGAGGATCATCTGTAGATTTAGCAATTTTTTCCCTTCATTTAGCTGGTATTTCATCAATTCTAGGAGCAATTAACTTTATTACAACTATTATTAATATACGGGTTAATAGTATATCCTTTGATCAAATACCTTTATTTGTTTGAGCTGTGGGTATTACAGCATTACTTTTATTACTTTCTTTACCTGTTTTAGCTGGAGCTATTACTATACTTTTAACAGATCGAAATATTAATACATCATTTTTCGATCCAGCAGGAGGAGGAGATCCAATTCTTTATCAACATTTATTT
>MABUT247-11|KC158466|NIBGE_BUT-00247|Vanessa_cardui|COI-5P
TACATTATATTTTATTTTCGGAATTTGAGCAGGAATAGTAGGAACTTCACTTAGTTTATTAATTCGAACTGAATTAGGTAATCCAGGATCTTTAATTGGAGATGATCAAATTTATAATACAATTGTTACAGCTCATGCTTTTATTATAATTTTTTTCATAGTTATACCAATTATAATTGGAGGATTTGGTAATTGATTAGTTCCTTTAATATTAGGAGCTCCTGATATAGCCTTTCCACGTATAAATAATATAAGATTTTGACTTTTACCCCCATCACTAATATTATTAATTTCTAGTAGAATTGTCGAAAACGGAGCAGGAACAGGATGAACAGTTTACCCCCCACTTTCATCTAATATTGCACACAGAGGATCATCTGTAGATTTAGCAATTTTTTCCCTTCATTTAGCTGGTATTTCATCAATTCTAGGAGCAATTAACTTTATTACAACTATTATTAATATACGGGTTAATAGTATATCCTTTGATCAAATACCTTTATTTGTTTGAGCTGTGGGTATTACAGCATTACTTTTATTACTTTCTTTACCTGTTTTAGCTGGAGCTATTACTATACTTTTAACAGATCGAAATATTAATACATCATTTTTCGATCCAGCAGGAGGAGGAGATCCAATTCTTTATCAACATTTATTT
>MABUT067-10|HQ990383|NIBGE_BUT-00067|Vanessa_cardui|COI-5P
TACATTATATTTTATTTTCGGGATTTGAGCAGGAATAGTAGGAACTTCACTTAGTTTATTAATTCGAACTGAATTAGGTAATCCAGGATCTTTAATTGGAGATGATCAAATTTATAATACAATTGTTACAGCTCATGCTTTTATTATAATTTTTTTCATAGTTATACCAATTATAATTGGAGGATTTGGTAATTGATTAGTTCCTTTAATATTAGGAGCTCCTGATATAGCCTTTCCACGTATAAATAATATAAGATTTTGACTTTTACCCCCATCACTAATATTATTAATTTCTAGTAGAATTGTCGAAAACGGAGCAGGAACAGGATGAACAGTTTACCCCCCACTTTCATCTAATATTGCACACAGAGGATCATCTGTAGATTTAGCAATTTTTTCCCTTCATTTAGCTGGTATTTCATCAATTCTAGGAGCAATTAACTTTATTACAACTATTATTAATATACGGGTTAATAGTATATCCTTTGATCAAATACCTTTATTTGTTTGAGCTGTGGGTATTACAGCATTACTTTTATTACTTTCTTTACCTGTTTTAGCTGGGGCTATTACTATACTTTTAACAGATCGAAATATTAATACATCATTTTTCGATCCAGCAGGAGGAGGAGATCCAATTCTTTATCAACATTTATTT
>MABUT329-13|NIBGE_BUT-00329|Vanessa_cardui|COI-5P
TACATTATATTTTATTTTCGGAATTTGAGCAGGAATAGTAGGAACTTCACTTAGTTTATTAATTCGAACTGAATTAGGTAATCCAGGATCTTTAATTGGAGATGATCAAATTTATAATACAATTGTTACAGCTCATGCTTTTATTATAATTTTTTTCATAGTTATACCAATTATAATTGGAGGATTTGGTAATTGATTAGTTCCTTTAATATTAGGAGCTCCTGATATAGCCTTTCCACGTATAAATAATATAAGATTTTGACTTTTACCCCCATCACTAATATTATTAATTTCTAGTAGAATTGTCGAAAACGGAGCAGGAACAGGATGAACAGTTTACCCCCCACTTTCATCTAATATTGCACACAGAGGATCATCTGTAGATTTAGCAATTTTTTCCCTTCATTTAGCTGGTATTTCATCAATTCTAGGAGCAATTAACTTTATTACAACTATTATTAATATACGGGTTAATAGTATATCCTTTGATCAAATACCTTTATTTGTTTGAGCTGTGGGTATTACAGCATTACTTTTATTACTTTCTTTACCTGTTTTAGCTGGAGCTATTACTATACTTTTAACAGATCGAAATATTAATACATCATTTTTCGATCCAGCAGGAGGAGGAGATCCAATTCTTTATCAACATTTATTT
>MABUT074-10|HQ990389|NIBGE_BUT-00074|Vanessa_cardui|COI-5P
TACATTATATTTTATTTTCGGAATTTGAGCAGGAATAGTAGGAACTTCACTTAGTTTATTAATTCGAACTGAATTAGGTAATCCAGGATCTTTAATTGGAGATGATCAAATTTATAATACAATTGTTACAGCTCATGCTTTTATTATAATTTTTTTCATAGTTATACCAATTATAATTGGAGGATTTGGTAATTGATTAGTTCCTTTAATATTAGGAGCTCCTGATATAGCCTTTCCACGTATAAATAATATAAGATTTTGACTTTTACCCCCATCACTAATATTATTAATTTCTAGTAGAATTGTCGAAAACGGAGCAGGAACAGGATGAACAGTTTACCCCCCACTTTCATCTAATATTGCACACAGAGGATCATCTGTAGATTTAGCAATTTTTTCCCTTCATTTAGCTGGTATTTCATCAATTCTAGGAGCAATTAACTTTATTACAACTATTATTAATATACGGGTTAATAGTATATCCTTTGATCAAATACCTTTATTTGTTTGAGCTGTGGGTATTACAGCATTACTTTTATTACTTTCTTTACCTGTTTTAGCTGGAGCTATTACTATACTTTTAACAGATCGAAATATTAATACATCATTTTTCGATCCAGCAGGAGGAGGAGATCCAATTCTTTATCAACATTTATTT
>MABUT075-10|HQ990390|NIBGE_BUT-00075|Vanessa_cardui|COI-5P
TACATTATATTTTATTTTCGGAATTTGAGCAGGAATAGTAGGAACTTCACTTAGTTTATTAATTCGAACTGAATTAGGTAATCCAGGATCTTTAATTGGAGATGATCAAATTTATAATACAATTGTTACAGCTCATGCTTTTATTATAATTTTTTTCATAGTTATACCAATTATAATTGGAGGATTTGGTAATTGATTAGTTCCTTTAATATTAGGAGCTCCTGATATAGCCTTTCCACGTATAAATAATATAAGATTTTGACTTTTACCCCCATCACTAATATTATTAATTTCTAGTAGAATTGTCGAAAACGGAGCAGGAACAGGATGAACAGTTTACCCCCCACTTTCATCTAATATTGCACACAGAGGATCATCTGTAGATTTAGCAATTTTTTCCCTTCATTTAGCTGGTATTTCATCAATTCTAGGAGCAATTAACTTTATTACAACTATTATTAATATACGGGTTAATAGTATATCCTTTGATCAAATACCTTTATTTGTTTGAGCTGTGGGTATTACAGCATTACTTTTATTACTTTCTTTACCTGTTTTAGCTGGGGCTATTACTATACTTTTAACAGATCGAAATATTAATACATCATTTTTCGATCCAGCAGGAGGAGGAGATCCAATTCTTTATCAACATTTATTT
>MABUT076-10|HQ990391|NIBGE_BUT-00076|Vanessa_cardui|COI-5P
TACATTATATTTTATTTTCGGAATTTGAGCAGGAATAGTAGGAACTTCACTTAGTTTATTAATTCGAACTGAATTAGGTAATCCAGGATCTTTAATTGGAGATGATCAAATTTATAATACAATTGTTACAGCTCATGCTTTTATTATAATTTTTTTCATAGTTATACCAATTATAATTGGAGGATTTGGTAATTGATTAGTTCCTTTAATATTAGGAGCTCCTGATATAGCCTTTCCACGTATAAATAATATAAGATTTTGACTTTTACCCCCATCACTAATATTATTAATTTCTAGTAGAATTGTCGAAAACGGAGCAGGAACAGGATGAACAGTTTACCCCCCACTTTCATCTAATATTGCACACAGAGGATCATCTGTAGATTTAGCAATTTTTTCCCTTCATTTAGCTGGTATTTCATCAATTCTAGGAGCAATTAACTTTATTACAACTATTATTAATATACGGGTTAATAGTATATCCTTTGATCAAATACCTTTATTTGTTTGAGCTGTGGGTATTACAGCATTACTTTTATTACTTTCTTTACCTGTTTTAGCTGGAGCTATTACTATACTTTTAACAGATCGAAATATTAATACATCATTTTTCGATCCAGCAGGAGGAGGAGATCCAATTCTTTATCAACATTTATTT
>MABUT171-10|KC158465|NIBGE_BUT-00171|Vanessa_cardui|COI-5P
TACATTATATTTTATTTTCGGAATTTGAGCAGGAATAGTAGGAACTTCACTTAGTTTATTAATTCGAACTGAATTAGGTAATCCAGGATCTTTAATTGGAGATGATCAAATTTATAATACAATTGTTACAGCTCATGCTTTTATTATAATTTTTTTCATAGTTATACCAATTATAATTGGAGGATTTGGTAATTGATTAGTTCCTTTAATATTAGGAGCTCCTGATATAGCCTTTCCACGTATAAATAATATAAGATTTTGACTTTTACCCCCATCACTAATATTATTAATTTCTAGTAGAATTGTCGAAAACGGAGCAGGAACAGGATGAACAGTTTACCCCCCACTTTCATCTAATATTGCACACAGAGGATCATCTGTAGATTTAGCAATTTTTTCCCTTCATTTAGCTGGTATTTCATCAATTCTAGGAGCAATTAACTTTATTACAACTATTATTAATATACGGGTTAATAGTATATCCTTTGATCAAATACCTTTATTTGTTTGAGCTGTGGGTATTACAGCATTACTTTTATTACTTTCTTTACCTGTTTTAGCTGGAGCTATTACTATACTTTTAACAGATCGAAATATTAATACATCATTTTTCGATCCAGCAGGAGGAGGAGATCCAATTCTTTATCAACATTTATTT
>MABUT229-11|KC158467|NIBGE_BUT-00229|Vanessa_indica|COI-5P
TACATTATATTTTATTTTTGGAATTTGAGCAGGAATAGTAGGAACTTCACTTAGTTTACTAATTCGAACTGAATTAGGAAATCCAGGATCTTTAATTGGAGATGATCAAATTTATAATACAATTGTTACAGCTCATGCTTTTATTATAATTTTTTTTATAGTTATACCCATTATAATTGGAGGATTTGGTAATTGATTAATTCCCCTAATATTAGGAGCCCCTGATATAGCTTTCCCCCGTATAAATAATATAAGATTTTGACTTTTACCCCCATCACTAATATTATTAATTTCTAGTAGAATTGTTGAAAATGGAGCAGGAACAGGATGAACAGTTTACCCCCCACTATCATCTAACATCGCACACAGAGGATCTTCAGTAGATTTAGCAATTTTCTCCCTACATTTAGCCGGTATTTCATCAATTTTAGGAGCAATTAATTTTATTACAACTATTATTAATATACGAGTTAATAATATATCTTTTGATCAAATACCTTTATTTGTATGAGCAGTAGGTATTACAGCTTTACTTCTTTTACTCTCTCTTCCTGTATTAGCTGGAGCTATTACCATACTTTTAACAGATCGAAATATTAACACTTCATTTTTTGATCCTGCTGGAGGGGGAGATCCAATCTTATACCAACACTTATTT
>MABUT285-12|KC158468|NIBGE_BUT-00285|Vanessa_indica|COI-5P
TACATTATATTTTATTTTTGGAATTTGAGCAGGAATAGTAGGAACTTCACTTAGTTTACTAATTCGAACTGAATTAGGAAATCCAGGATCTTTAATTGGAGATGATCAAATTTATAATACAATTGTTACAGCTCATGCTTTTATTATAATTTTTTTTATAGTTATACCCATTATAATTGGAGGATTTGGTAATTGATTAATTCCCCTAATATTAGGAGCCCCTGATATAGCTTTCCCCCGTATAAATAATATAAGATTTTGACTTTTACCCCCATCACTAATATTATTAATTTCTAGTAGAATTGTTGAAAATGGAGCAGGAACAGGATGAACAGTTTACCCCCCACTATCATCTAACATCGCACACAGAGGATCTTCAGTAGATTTAGCAATTTTCTCCCTACATTTAGCCGGTATTTCATCAATTTTAGGAGCAATTAATTTTATTACAACTATTATTAATATACGAGTTAATAATATATCTTTTGATCAAATACCTTTATTTGTATGAGCAGTAGGTATTACAGCTTTACTTCTTTTACTCTCTCTTCCTGTATTAGCTGGAGCTATTACCATACTTTTAACAGATCGAAATATTAACACTTCATTTTTTGATCCTGCTGGAGGGGGAGATCCAATCTTATACCAACACTTATTT
>MABUT236-11|KC158469|NIBGE_BUT-00236|Ypthima_asterope|COI-5P
AACTTTATATTTTATTTTTGGTATTTGAGCAGGTATAGTAGGAACATCCCTTAGTCTTATTATTCGAACCGAATTAGGAAATCCAGGCTCTTTAATTGGAGATGATCAAATTTATAATACAATCGTTACAGCCCATGCTTTTATTATAATTTTTTTTATAGTTATACCTATTATAATTGGAGGATTTGGAAATTGACTTGTCCCTTTAATATTAGGAGCCCCTGATATAGCTTTCCCTCGTATAAATAATATAAGCTTTTGATTACTCCCCCCTTCTTTGATTTTATTAATTTCCAGTAGTATTGTTGAAAATGGTGCTGGTACAGGATGAACGGTTTACCCCCCACTATCATCTAATATTGCTCATGGAGGATCTTCAGTAGATTTAGCCATTTTTTCATTACATTTAGCCGGAATTTCATCAATTTTAGGAGCTATTAATTTTATTACAACAATTATTAATATACGAATTAATAATATATCCTATGATCAAATACCTTTATTTGTATGAGCTGTTGGAATTACAGCCTTATTATTATTATTATCCTTACCTGTATTAGCGGGAGCTATTACTATACTATTAACTGATCGAAATTTAAATACTTCTTTCTTTGATCCTGCAGGAGGAGGTGATCCTATTTTATACCAACATCTATTT
>MABUT101-10|HQ990415|NIBGE_BUT-00101|Ypthima_asterope|COI-5P
AACTTTATATTTTATTTTTGGTATTTGAGCAGGTATAGTAGGAACATCCCTTAGTCTTATTATTCGAACCGAATTAGGAAATCCAGGCTCTTTAATTGGAGATGATCAAATTTATAATACAATCGTTACAGCCCATGCTTTTATTATAATTTTTTTTATAGTTATACCTATTATAATTGGAGGATTTGGAAATTGACTTGTCCCTTTAATATTAGGAGCCCCTGATATAGCTTTCCCTCGTATAAATAATATAAGCTTTTGATTACTCCCCCCTTCTTTGATTTTATTAATTTCCAGTAGTATTGTTGAAAATGGTGCTGGTACAGGATGAACGGTTTACCCCCCACTATCATCTAATATTGCTCATGGAGGATCTTCAGTAGATTTAGCCATTTTTTCATTACATTTAGCCGGAATTTCATCAATTTTAGGAGCTATTAATTTTATTACAACAATTATTAATATACGAATTAATAATATATCCTATGATCAAATACCTTTATTTGTATGAGCTGTTGGAATTACAGCCTTATTATTATTATTATCCTTACCTGTATTAGCGGGAGCTATTACTATACTATTAACTGATCGAAATTTAAATACTTCTTTCTTTGATCCTGCAGGAGGAGGTGATCCTATTTTATACCAACATCTATTT
>MABUT125-10|KC158470|NIBGE_BUT-00125|Ypthima_avanta|COI-5P
--------------------------------------------------------------------CAGAATTAGGAACTCCTAGTTCCTTAATTGGAGATGATCAAATTTATAATACAATTGTTACAGCTCATGCTTTTATTATAATTTTTTTTATAGTTATACCTATTATAATTGGAGGATTTGGAAATTGATTAGTACCTCTTATATTAGGAGCCCCCGATATAGCATTCCCCCGTATAAATAATATAAGTTTTTGATTATTACCTCCTTCATTAATACTTTTAATTTCAAGAAGTATTGTTGAAAATGGAGCTGGAACAGGATGAACAGTTTATCCCCCACTTTCATCTAATATTGCTCATGGAGGATCTTCTGTTGATTTAGCAATTTTTTCTTTACATTTAGCAGGTATCTCCTCAATCTTAGGAGCTATTAATTTCATTACAACAATTATTAATATACGAATCAATAATATATCTTATGATCAAATACCTTTATTCGTCTGAGCTGTAGGAATTACAGCTTTATTATTATTACTTTCTTTACCAGTTTTAGCAGGAGCTATTACTATACTTTTAACTGATCGAAATCTAAATACTTCATTTTTTGACCCAGCTGGAGGAGGAGATCCTATTTTATATCAACATTTATTT
>MABUT088-10|HQ990402|NIBGE_BUT-00088|Ypthima_avanta|COI-5P
AACATTATATTTTATTTTTGGAATTTGAGCAGGAATAGTAGGGACTTCCCTCAGTCTTATTATTCGAACAGAATTAGGAACTCCTAGTTCCTTAATTGGAGATGATCAAATTTATAATACAATTGTTACAGCTCATGCTTTTATTATAATTTTTTTTATAGTTATACCTATTATAATTGGAGGATTTGGAAATTGATTAGTACCTCTTATATTAGGAGCCCCCGATATAGCATTCCCCCGTATAAATAATATAAGTTTTTGATTATTACCTCCTTCATTAATACTTTTAATTTCAAGAAGTATTGTTGAAAATGGAGCTGGAACAGGATGAACAGTTTATCCCCCACTTTCATCTAATATTGCTCATGGAGGATCTTCTGTTGATTTAGCAATTTTTTCTTTACATTTAGCAGGTATCTCCTCAATCTTAGGAGCTATTAATTTCATTACAACAATTATTAATATACGAATCAATAATATATCTTATGATCAAATACCTTTATTCGTCTGAGCTGTAGGAATTACAGCTTTATTATTATTACTTTCTTTACCAGTTTTAGCAGGAGCTATTACTATACTTTTAACTGATCGAAATCTAAATACTTCATTTTTTGACCCAGCTGGAGGAGGAGATCCTATTTTATATCAACATTTATTT
>MABUT002-10|HQ990322|NIBGE_BUT-00002|Ypthima_inica|COI-5P
AACTTTATATTTTATTTTTGGTATTTGAGCAGGTATAATAGGAACTTCATTAAGTCTTATTATTCGAACAGAATTAGGAAATCCAGGTTCTTTAATTGGAAATGATCAAATTTATAATACTATTGTTACAGCTCATGCTTTTATTATAATTTTTTTTATAGTAATACCTATTATAATTGGGGGATTTGGAAATTGACTTATTCCATTAATATTAGGAGCCCCAGATATAGCTTTCCCTCGTATAAATAATATAAGATTTTGATTACTTCCCCCTTCTTTAATTTTATTAATTTCCAGTAGTATCGTTGAAAATGGTGCTGGAACAGGATGAACAGTTTATCCCCCACTTTCATCTAATATTGCTCACAGAGGTTCCTCAGTAGATTTAGCAATTTTTTCATTACATTTAGCTGGAATTTCATCAATTTTAGGAGCCATTAATTTTATTACAACAATTATTAATATACGAATTAATAATATATCTTATGATCAAATACCTTTATTTGTTTGAGCTGTTGGAATTACAGCTTTATTATTATTACTTTCATTACCAGTTTTAGCTGGAGCAATTACTATACTTTTAACTGATCGAAATTTAAATACTTCTTTTTTTGATCCTGCCGGAGGAGGAGATCCAATTTTATATCAACATTTATTT
>MABUT001-10|HQ990321|NIBGE_BUT-00001|Ypthima_inica|COI-5P
AACTTTATATTTTATTTTTGGTATTTGAGCAGGTATAATAGGAACTTCATTAAGTCTTATTATTCGAACAGAATTAGGAAATCCAGGTTCTTTAATTGGAAATGATCAAATTTATAATACTATTGTTACAGCTCATGCTTTTATTATAATTTTTTTTATAGTAATACCTATTATAATTGGGGGATTTGGAAATTGACTTATTCCATTAATATTAGGAGCCCCAGATATAGCTTTCCCTCGTATAAATAATATAAGATTTTGATTACTTCCCCCTTCTTTAATTTTATTAATTTCCAGTAGTATCGTTGAAAATGGTGCTGGAACAGGATGAACAGTTTATCCCCCACTTTCATCTAATATTGCTCACAGAGGTTCCTCAGTAGATTTAGCAATTTTTTCATTACATTTAGCTGGAATTTCATCAATTTTAGGAGCCATTAATTTTATTACAACAATTATTAATATACGAATTAATAATATATCTTATGATCAAATACCTTTATTTGTTTGAGCTGTTGGAATTACAGCTTTATTATTATTACTTTCATTACCAGTTTTAGCTGGAGCAATTACTATACTTTTAACTGATCGAAATTTAAATACTTCTTTTTTTGATCCTGCCGGAGGAGGAGATCCAATTTTATATCAACATTTATTT
>MABUT164-10|KC158471|NIBGE_BUT-00164|Ypthima_inica|COI-5P
AACTTTATATTTTATTTTTGGTATTTGAGCAGGTATAATAGGAACTTCATTAAGTCTTATTATTCGAACAGAATTAGGAAATCCAGGTTCTTTAATTGGAAATGATCAAATTTATAATACTATTGTTACAGCTCATGCTTTTATTATAATTTTTTTTATAGTAATACCTATTATAATTGGGGGATTTGGAAATTGACTTATTCCATTAATATTAGGAGCCCCAGATATAGCTTTCCCTCGTATAAATAATATAAGATTTTGATTACTTCCCCCTTCTTTAATTTTATTAATTTCCAGTAGTATCGTTGAAAATGGTGCTGGAACAGGATGAACAGTTTATCCCCCACTTTCATCTAATATTGCTCACAGAGGTTCCTCAGTAGATTTAGCAATTTTTTCATTACATTTAGCTGGAATTTCATCAATTTTAGGAGCCATTAATTTTATTACAACAATTATTAATATACGAATTAATAATATATCTTATGATCAAATACCTTTATTTGTTTGAGCTGTTGGAATTACAGCTTTATTATTATTACTTTCATTACCAGTTTTAGCTGGAGCAATTACTATACTTTTAACTGATCGAAATTTAAATACTTCTTTTTTTGATCCTGCCGGAGGAGGAGATCCAATTTTATATCAACATTTATTT
>MABUT048-10|HQ990366|NIBGE_BUT-00048|Zizeeria_karsandra|COI-5P
AACATTATATTTTATTTTTGGAATTTGAGCAGGAATATTAGGAACATCATTAAGAATTTTAATTCGAATAGAATTAGGTACTCCTGGATCATTAATTGGTGATGATCAAATTTATAATACTATTGTAACAGCTCATGCTTTTATTATAATTTTTTTTATAGTTATACCTATTATAATTGGTGGATTTGGAAATTGATTAGTTCCATTAATATTAGGAGCACCTGATATAGCATTCCCACGAATAAATAATATAAGATTTTGATTATTACCTCCATCTTTAATATTATTAATTTCTAGAAGAATTGTAGAAAATGGAGCAGGAACTGGATGAACTGTGTACCCCCCACTATCATCAAATATTGCTCATAGAGGATCTTCTGTTGATTTAGCTATTTTTTCTTTACACTTAGCTGGAATTTCTTCAATTTTAGGTGCAATTAATTTTATTACAACAATTATTAATATACGTGTAAATAATTTATCTTTTGATCAAATATCACTATTTATTTGAGCTGTTGGTATTACAGCTTTATTACTTCTTTTATCTTTACCTGTTTTAGCAGGTGCTATTACTATATTATTAACAGATCGAAATTTAAATACTTCATTTTTTGATCCAGCTGGAGGAGGTGATCCAATTTTATATCAACATTTATTT
>MAMTL603-12|BIOUG02561-H05|Zizeeria_karsandra|COI-5P
AACATTATATTTTATTTTTGGAATTTGAGCAGGAATATTAGGAACATCATTAAGAATTTTAATTCGAATAGAATTAGGTACTCCTGGATCATTAATTGGTGATGATCAAATTTATAATACTATTGTAACAGCTCATGCTTTTATTATAATTTTTTTTATAGTTATACCTATTATAATTGGTGGATTTGGAAATTGATTAGTTCCATTAATATTAGGAGCACCTGATATAGCATTCCCACGAATAAATAATATAAGATTTTGATTATTACCTCCATCTTTAATATTATTAATTTCTAGAAGAATTGTAGAAAATGGAGCAGGAACTGGATGAACTGTGTACCCCCCACTATCATCAAATATTGCTCATAGAGGATCTTCTGTTGATTTAGCTATTTTTTCTTTACACTTAGCTGGAATTTCTTCAATTTTAGGTGCAATTAATTTTATTACAACAATTATTAATATACGTGTAAATAATTTATCTTTTGATCAAATATCACTATTTATTTGAGCTGTTGGTATTACAGCTTTATTACTTCTTTTATCTTTACCTGTTTTAGCAGGTGCTATTACTATATTATTAACAGATCGAAATTTAAATACTTCATTTTTTG--------------------------------------------
>MABUT049-10|HQ990367|NIBGE_BUT-00049|Zizina_labradus|COI-5P
AACATTATATTTTATTTTTGGTATTTGAGCAGGAATATTAGGAACATCTTTAAGAATTTTAATTCGAATAGAATTAGGTACTCCTGGTTCATTAATTGGAGATGATCAAATTTATAATACTATTGTAACAGCTCATGCTTTTATTATAATTTTTTTTATAGTTATACCAATTATAATTGGAGGATTTGGAAATTGATTAGTTCCATTAATATTAGGAGCCCCTGATATAGCATTTCCACGAATAAATAATATAAGATTTTGATTACTTCCCCCATCATTAATATTATTAATTTCTAGAAGAATTGTAGAAAATGGAGCCGGAACTGGATGAACTGTGTACCCCCCACTATCATCTAATATCGCTCATAGAGGATCATCAGTTGATTTAGCAATTTTTTCTTTACATTTAGCAGGTATTTCATCAATTTTAGGAGCTATTAATTTTATTACAACTATTATTAATATACGAGTTAATAATTTATCTTTTGATCAAATATCATTATTTATTTGAGCAGTTGGTATTACAGCTTTATTATTACTTTTATCTTTACCTGTTTTAGCAGGAGCTATTACTATATTATTAACAGATCGAAATCTTAATACTTCATTCTTTGACCCAGCTGGAGGAGGAGATCCAATTTTATATCAACATTTATTT
