# Supplementary material for: DNA barcode analysis of butterfly species from Pakistan points towards regional endemism
Source: Mol Ecol Resour. 2013 Jun 24;13(5):832–43. doi: 10.1111/1755-0998.12131 (PMC3910150; doi:10.1111/1755-0998.12131)
Supplement: Table S1 — BOLD IDs and GenBank accessions of butterfly specimens included in the study. [file men0013-0832-sd2.xls]

## Sheet: Sheet1
Table 1S. BOLD IDs and GenBank accessions of butterfly specimens included in the study.
Specimen records are accessible at:
http://www.boldsystems.org/index.php/Public_SearchTerms?query=MABUT
Species	Sample ID	Process ID	Genbank Accession
Aglais caschmirensis	NIBGE BUT-00133	MABUT133-10	HQ990442
Aglais caschmirensis	NIBGE BUT-00230	MABUT230-11	KC158314
Aglais caschmirensis	NIBGE BUT-00286	MABUT286-12	KC158313
Aglais caschmirensis	NIBGE BUT-00287	MABUT287-12	KC158312
Aglais caschmirensis	NIBGE BUT-00288	MABUT288-12	KC158317
Aglais caschmirensis	NIBGE BUT-00289	MABUT289-12	KC158311
Aglais caschmirensis	NIBGE BUT-00290	MABUT290-12	KC158316
Aglais caschmirensis	NIBGE BUT-00291	MABUT291-12	KC158315
Argynnis hyperbius	NIBGE BUT-00220	MABUT220-11	KC158325
Argynnis hyperbius	NIBGE BUT-00219	MABUT219-11	KC158324
Argynnis hyperbius	NIBGE BUT-00132	MABUT132-10	HQ990441
Argynnis hyperbius	NIBGE BUT-00226	MABUT226-11	KC158322
Argynnis hyperbius	NIBGE BUT-00221	MABUT221-11	KC158323
Argynnis kamala	NIBGE BUT-00279	MABUT279-12	KC158319
Argynnis kamala	NIBGE BUT-00280	MABUT280-12	KC158318
Argynnis lathonia	NIBGE BUT-00042	MABUT042-10	HQ990360
Argynnis lathonia	NIBGE BUT-00043	MABUT043-10	HQ990361
Argynnis lathonia	NIBGE BUT-00234	MABUT234-11	KC158320
Argynnis lathonia	NIBGE BUT-00281	MABUT281-12	KC158321
Ariadne merione	NIBGE BUT-00337	MABUT337-13	KC755827
Ariadne merione	NIBGE BUT-00217	MABUT217-11	KC158326
Ariadne merione	NIBGE BUT-00086	MABUT086-10	HQ990401
Ariadne merione	NIBGE BUT-00216	MABUT216-11	KC158328
Ariadne merione	NIBGE BUT-00215	MABUT215-11	KC158327
Aulocera swaha	NIBGE BUT-00297	MABUT297-12	KC158332
Aulocera swaha	NIBGE BUT-00296	MABUT296-12	KC158333
Aulocera swaha	NIBGE BUT-00231	MABUT231-11	KC158334
Aulocera swaha	NIBGE BUT-00300	MABUT300-12	KC158330
Aulocera swaha	NIBGE BUT-00299	MABUT299-12	KC158329
Aulocera swaha	NIBGE BUT-00298	MABUT298-12	KC158331
Belenois aurota	NIBGE BUT-00374	MABUT374-13	KC755828
Belenois aurota	NIBGE BUT-00375	MABUT375-13	KC755829
Belenois aurota	NIBGE BUT-00376	MABUT376-13	KC755830
Belenois aurota	NIBGE BUT-00308	MABUT308-12	KC158335
Byasa polyeuctes	NIBGE BUT-00137	MABUT137-10	HQ990446
Byasa polyeuctes	NIBGE BUT-00138	MABUT138-10	HQ990447
Byasa polyeuctes	NIBGE BUT-00134	MABUT134-10	HQ990443
Byasa polyeuctes	NIBGE BUT-00135	MABUT135-10	HQ990444
Byasa polyeuctes	NIBGE BUT-00136	MABUT136-10	HQ990445
Callerebia annada	NIBGE BUT-00103	MABUT103-10	HQ990417
Callerebia annada	NIBGE BUT-00235	MABUT235-11	KC158336
Callerebia annada	NIBGE BUT-00102	MABUT102-10	HQ990416
Callerebia annada	NIBGE BUT-00003	MABUT003-10	HQ990323
Callerebia annada	NIBGE BUT-00004	MABUT004-10	HQ990324
Callerebia annada	NIBGE BUT-00104	MABUT104-10	HQ990418
Catopsilia pomona	NIBGE BUT-00100	MABUT100-10	HQ990414
Catopsilia pomona	NIBGE BUT-00152	MABUT152-10	KC158340
Catopsilia pomona	NIBGE BUT-00175	MABUT175-10	KC158341
Catopsilia pomona	NIBGE BUT-00096	MABUT096-10	HQ990410
Catopsilia pomona	NIBGE BUT-00097	MABUT097-10	HQ990411
Catopsilia pomona	NIBGE BUT-00210	MABUT210-11	KC158343
Catopsilia pomona	NIBGE BUT-00207	MABUT207-11	KC158338
Catopsilia pomona	NIBGE BUT-00208	MABUT208-11	KC158344
Catopsilia pomona	NIBGE BUT-00209	MABUT209-11	KC158337
Catopsilia pomona	NIBGE BUT-00098	MABUT098-10	HQ990412
Catopsilia pomona	NIBGE BUT-00176	MABUT176-10	KC158342
Catopsilia pomona	NIBGE BUT-00099	MABUT099-10	HQ990413
Catopsilia pomona	NIBGE BUT-00151	MABUT151-10	KC158339
Catopsilia pyranthe	NIBGE BUT-00382	MABUT382-13	KC755831
Catopsilia pyranthe	NIBGE BUT-00178	MABUT178-10	KC158348
Catopsilia pyranthe	NIBGE BUT-00177	MABUT177-10	KC158347
Catopsilia pyranthe	NIBGE BUT-00108	MABUT108-10	HQ990422
Catopsilia pyranthe	NIBGE BUT-00107	MABUT107-10	HQ990421
Catopsilia pyranthe	NIBGE BUT-00106	MABUT106-10	HQ990420
Catopsilia pyranthe	NIBGE BUT-00250	MABUT250-11	KC158349
Catopsilia pyranthe	NIBGE BUT-00251	MABUT251-11	KC158345
Catopsilia pyranthe	NIBGE BUT-00252	MABUT252-11	KC158346
Catopsilia pyranthe	NIBGE BUT-00377	MABUT377-13	KC755832
Catopsilia pyranthe	NIBGE BUT-00378	MABUT378-13	KC755833
Catopsilia pyranthe	NIBGE BUT-00379	MABUT379-13	KC755834
Catopsilia pyranthe	NIBGE BUT-00381	MABUT381-13	KC755835
Catopsilia pyranthe	NIBGE BUT-00383	MABUT383-13	KC755836
Catopsilia pyranthe	NIBGE BUT-00384	MABUT384-13	KC755837
Catopsilia pyranthe	NIBGE BUT-00385	MABUT385-13	KC755838
Catopsilia pyranthe	NIBGE BUT-00386	MABUT386-13	KC755839
Catopsilia pyranthe	NIBGE BUT-00387	MABUT387-13	KC755840
Catopsilia pyranthe	NIBGE BUT-00388	MABUT388-13	KC755841
Catopsilia pyranthe	NIBGE BUT-00105	MABUT105-10	HQ990419
Celastrina argiolus	NIBGE BUT-00312	MABUT312-12	KC158350
Celastrina argiolus	BIOUG02561-C07	MAMTG912-12	KC755842
Celastrina argiolus	BIOUG02374-B06	MAMTG848-12	KC755843
Celastrina huegelii	NIBGE BUT-00174	MABUT174-10	KC158351
Cigaritis elima	NIBGE BUT-00267	MABUT267-11	KC158354
Cigaritis elima	NIBGE BUT-00264	MABUT264-11	KC158352
Cigaritis elima	NIBGE BUT-00265	MABUT265-11	KC158353
Cigaritis vulcanus	NIBGE BUT-00117	MABUT117-10	HQ990428
Colias erate	NIBGE BUT-00165	MABUT165-10	KC158359
Colias erate	NIBGE BUT-00080	MABUT080-10	HQ990395
Colias erate	NIBGE BUT-00079	MABUT079-10	HQ990394
Colias fieldii	NIBGE BUT-00016	MABUT016-10	HQ990336
Colias fieldii	NIBGE BUT-00033	MABUT033-10	HQ990351
Colias fieldii	NIBGE BUT-00034	MABUT034-10	HQ990352
Colias fieldii	NIBGE BUT-00032	MABUT032-10	HQ990350
Colias fieldii	NIBGE BUT-00031	MABUT031-10	HQ990349
Colias fieldii	NIBGE BUT-00030	MABUT030-10	HQ990348
Colias fieldii	NIBGE BUT-00019	MABUT019-10	HQ990339
Colias fieldii	NIBGE BUT-00191	MABUT191-10	KC158355
Colias fieldii	NIBGE BUT-00017	MABUT017-10	HQ990337
Colias fieldii	NIBGE BUT-00018	MABUT018-10	HQ990338
Colias fieldii	NIBGE BUT-00311	MABUT311-12	KC158356
Colias fieldii	NIBGE BUT-00228	MABUT228-11	KC158358
Colias fieldii	NIBGE BUT-00227	MABUT227-11	KC158357
Colotis amata	NIBGE BUT-00233	MABUT233-11	KC158360
Colotis amata	NIBGE BUT-00349	MABUT349-13	KC755844
Colotis danae	NIBGE BUT-00368	MABUT368-13	KC755845
Colotis danae	NIBGE BUT-00036	MABUT036-10	HQ990354
Colotis danae	NIBGE BUT-00035	MABUT035-10	HQ990353
Colotis danae	NIBGE BUT-00354	MABUT354-13	KC755846
Colotis danae	NIBGE BUT-00364	MABUT364-13	KC755847
Colotis danae	NIBGE BUT-00365	MABUT365-13	KC755848
Colotis danae	NIBGE BUT-00366	MABUT366-13	KC755849
Colotis danae	NIBGE BUT-00367	MABUT367-13	KC755850
Colotis danae	NIBGE BUT-00369	MABUT369-13	KC755851
Colotis etrida	NIBGE BUT-00355	MABUT355-13	KC755852
Colotis etrida	NIBGE BUT-00351	MABUT351-13	KC755853
Colotis etrida	NIBGE BUT-00350	MABUT350-13	KC755854
Colotis etrida	NIBGE BUT-00353	MABUT353-13	KC755855
Colotis etrida	NIBGE BUT-00352	MABUT352-13	KC755856
Colotis etrida	NIBGE IMB-00179	MAIMB179-09	GU681850
Colotis vestalis	NIBGE BUT-00114	MABUT114-10	HQ990427
Colotis vestalis	NIBGE BUT-00011	MABUT011-10	HQ990331
Colotis vestalis	NIBGE BUT-00015	MABUT015-10	HQ990335
Colotis vestalis	NIBGE BUT-00012	MABUT012-10	HQ990332
Colotis vestalis	NIBGE BUT-00013	MABUT013-10	HQ990333
Colotis vestalis	NIBGE BUT-00014	MABUT014-10	HQ990334
Danaus chrysippus	NIBGE BUT-00112	MABUT112-10	HQ990426
Danaus chrysippus	NIBGE BUT-00109	MABUT109-10	HQ990423
Danaus chrysippus	NIBGE BUT-00113	MABUT113-10	KC158361
Danaus chrysippus	NIBGE BUT-00110	MABUT110-10	HQ990424
Danaus chrysippus	NIBGE BUT-00111	MABUT111-10	HQ990425
Danaus chrysippus	NIBGE IMB-00137	MAIMB137-09	GU681870
Danaus genutia	NIBGE BUT-00328	MABUT328-13	KC755857
Deudorix epijarbas	NIBGE BUT-00124	MABUT124-10	HQ990434
Deudorix epijarbas	NIBGE BUT-00192	MABUT192-10	KC158364
Deudorix epijarbas	NIBGE BUT-00193	MABUT193-10	KC158363
Deudorix epijarbas	NIBGE BUT-00204	MABUT204-10	KC158362
Deudorix epijarbas	NIBGE BUT-00244	MABUT244-11	KC158365
Deudorix epijarbas	NIBGE BUT-00205	MABUT205-10	KC158367
Deudorix epijarbas	NIBGE BUT-00246	MABUT246-11	KC158366
Elphinstonia transcaspica	NIBGE BUT-00249	MABUT249-11	KC158368
Elphinstonia transcaspica	NIBGE BUT-00248	MABUT248-11	KC158369
Eogenes lesliei	NIBGE BUT-00238	MABUT238-11	KC158370
Euchrysops cnejus	NIBGE BUT-00173	MABUT173-10	KC158371
Eurema brigitta	NIBGE BUT-00166	MABUT166-10	KC158372
Eurema hecabe	NIBGE BUT-00026	MABUT026-10	HQ990344
Eurema hecabe	NIBGE BUT-00027	MABUT027-10	HQ990345
Eurema hecabe	NIBGE BUT-00028	MABUT028-10	HQ990346
Eurema hecabe	NIBGE BUT-00029	MABUT029-10	HQ990347
Eurema hecabe	NIBGE BUT-00373	MABUT373-13	KC755858
Eurema hecabe	NIBGE BUT-00372	MABUT372-13	KC755859
Eurema hecabe	NIBGE BUT-00371	MABUT371-13	KC755860
Eurema hecabe	NIBGE BUT-00370	MABUT370-13	KC755861
Gonepteryx rhamni	NIBGE BUT-00277	MABUT277-12	KC158374
Gonepteryx rhamni	NIBGE BUT-00182	MABUT182-10	KC158377
Gonepteryx rhamni	NIBGE BUT-00181	MABUT181-10	KC158376
Gonepteryx rhamni	NIBGE BUT-00180	MABUT180-10	KC158375
Gonepteryx rhamni	NIBGE BUT-00179	MABUT179-10	KC158378
Gonepteryx rhamni	NIBGE BUT-00278	MABUT278-12	KC158373
Graphium cloanthus	NIBGE BUT-00262	MABUT262-11	KC158379
Graphium cloanthus	NIBGE BUT-00276	MABUT276-12	KC158380
Hasora chromus	NIBGE BUT-00195	MABUT195-10	KC158381
Heliophorus sena	NIBGE BUT-00242	MABUT242-11	KC158386
Heliophorus sena	NIBGE BUT-00326	MABUT326-13	KC755862
Heliophorus sena	NIBGE BUT-00243	MABUT243-11	KC158382
Heliophorus sena	NIBGE BUT-00118	MABUT118-10	HQ990429
Heliophorus sena	NIBGE BUT-00241	MABUT241-11	KC158385
Heliophorus sena	NIBGE BUT-00158	MABUT158-10	KC158383
Heliophorus sena	NIBGE BUT-00159	MABUT159-10	KC158384
Hipparchia parisatis	NIBGE BUT-00304	MABUT304-12	KC158387
Junonia almana	NIBGE BUT-00024	MABUT024-10	HQ990342
Junonia almana	NIBGE BUT-00333	MABUT333-13	KC755863
Junonia almana	NIBGE BUT-00332	MABUT332-13	KC755864
Junonia almana	NIBGE BUT-00331	MABUT331-13	KC755865
Junonia almana	NIBGE BUT-00021	MABUT021-10	HQ990340
Junonia almana	NIBGE BUT-00025	MABUT025-10	HQ990343
Junonia almana	NIBGE BUT-00330	MABUT330-13	KC755866
Junonia almana	NIBGE IMB-00166	MAIMB166-09	GU681859
Junonia almana	NIBGE BUT-00023	MABUT023-10	HQ990341
Junonia almana	NIBGE BUT-00310	MABUT310-12	KC158388
Junonia almana	NIBGE BUT-00224	MABUT224-11	KC158389
Junonia almana	NIBGE BUT-00225	MABUT225-11	KC158390
Junonia almana	NIBGE BUT-00334	MABUT334-13	KC755867
Junonia hierta	NIBGE BUT-00274	MABUT274-11	KC158393
Junonia hierta	NIBGE BUT-00272	MABUT272-11	KC158391
Junonia hierta	NIBGE BUT-00273	MABUT273-11	KC158392
Junonia iphita	NIBGE BUT-00213	MABUT213-11	KC158396
Junonia iphita	NIBGE BUT-00212	MABUT212-11	KC158394
Junonia iphita	NIBGE BUT-00211	MABUT211-11	KC158397
Junonia iphita	NIBGE BUT-00214	MABUT214-11	KC158395
Junonia orithya	NIBGE BUT-00345	MABUT345-13	KC755868
Junonia orithya	NIBGE BUT-00172	MABUT172-10	KC158404
Junonia orithya	NIBGE BUT-00163	MABUT163-10	KC158402
Junonia orithya	NIBGE BUT-00162	MABUT162-10	KC158403
Junonia orithya	NIBGE BUT-00055	MABUT055-10	HQ990373
Junonia orithya	NIBGE BUT-00056	MABUT056-10	HQ990374
Junonia orithya	NIBGE BUT-00057	MABUT057-10	HQ990375
Junonia orithya	NIBGE IMB-00167	MAIMB167-09	GU681856
Junonia orithya	NIBGE BUT-00261	MABUT261-11	KC158401
Junonia orithya	NIBGE BUT-00260	MABUT260-11	KC158399
Junonia orithya	NIBGE BUT-00259	MABUT259-11	KC158400
Junonia orithya	NIBGE BUT-00258	MABUT258-11	KC158398
Junonia orithya	NIBGE BUT-00344	MABUT344-13	KC755869
Junonia orithya	NIBGE BUT-00346	MABUT346-13	KC755870
Junonia orithya	NIBGE BUT-00347	MABUT347-13	KC755871
Junonia orithya	NIBGE BUT-00348	MABUT348-13	KC755872
Kallima inachus	NIBGE BUT-00263	MABUT263-11	KC158405
Kaniska canace	NIBGE BUT-00122	MABUT122-10	HQ990433
Lampides boeticus	NIBGE BUT-00356	MABUT356-13	KC755873
Lampides boeticus	NIBGE BUT-00359	MABUT359-13	KC755874
Lampides boeticus	NIBGE IMB-00178	MAIMB178-09	GU681851
Lampides boeticus	NIBGE BUT-00358	MABUT358-13	KC755875
Lampides boeticus	NIBGE BUT-00360	MABUT360-13	KC755876
Lampides boeticus	BIOUG02561-H02	MAMTK572-12	KC755877
Lampides boeticus	NIBGE BUT-00357	MABUT357-13	KC755878
Lasiommata	NIBGE BUT-00005	MABUT005-10	HQ990325
Lasiommata menava	NIBGE BUT-00255	MABUT255-11	KC158406
Lasiommata schakra	NIBGE BUT-00053	MABUT053-10	HQ990371
Lasiommata schakra	NIBGE BUT-00052	MABUT052-10	HQ990370
Lasiommata schakra	NIBGE BUT-00054	MABUT054-10	HQ990372
Lasiommata schakra	NIBGE BUT-00282	MABUT282-12	KC158408
Lasiommata schakra	NIBGE BUT-00161	MABUT161-10	KC158410
Lasiommata schakra	NIBGE BUT-00051	MABUT051-10	HQ990369
Lasiommata schakra	NIBGE BUT-00050	MABUT050-10	HQ990368
Lasiommata schakra	NIBGE BUT-00160	MABUT160-10	KC158409
Lasiommata schakra	NIBGE BUT-00256	MABUT256-11	KC158407
Lethe rohria	NIBGE BUT-00269	MABUT269-11	KC158411
Lethe verma	NIBGE BUT-00302	MABUT302-12	KC158414
Lethe verma	NIBGE BUT-00270	MABUT270-11	KC158413
Lethe verma	NIBGE BUT-00060	MABUT060-10	HQ990376
Lethe verma	NIBGE BUT-00303	MABUT303-12	KC158412
Libythea lepita	NIBGE BUT-00237	MABUT237-11	KC158416
Libythea lepita	NIBGE BUT-00293	MABUT293-12	KC158415
Libythea lepita	NIBGE BUT-00292	MABUT292-12	KC158417
Libythea myrrha	NIBGE BUT-00232	MABUT232-11	KC158418
Limenitis lepechini	NIBGE BUT-00301	MABUT301-12	KC158420
Limenitis lepechini	NIBGE BUT-00294	MABUT294-12	KC158421
Limenitis lepechini	NIBGE BUT-00295	MABUT295-12	KC158419
Lycaena phlaeas	NIBGE BUT-00064	MABUT064-10	HQ990380
Lycaena phlaeas	NIBGE BUT-00268	MABUT268-11	KC158425
Lycaena phlaeas	NIBGE BUT-00266	MABUT266-11	KC158424
Lycaena phlaeas	NIBGE BUT-00283	MABUT283-12	KC158423
Lycaena phlaeas	NIBGE BUT-00257	MABUT257-11	KC158422
Lycaena phlaeas	NIBGE BUT-00068	MABUT068-10	HQ990384
Lycaena phlaeas	NIBGE BUT-00066	MABUT066-10	HQ990382
Lycaena phlaeas	NIBGE BUT-00065	MABUT065-10	HQ990381
Melitaea chitralensis	NIBGE BUT-00253	MABUT253-11	KC158427
Melitaea chitralensis	NIBGE BUT-00254	MABUT254-11	KC158426
Neptis hylas	NIBGE BUT-00009	MABUT009-10	HQ990329
Neptis mahendra	NIBGE BUT-00156	MABUT156-10	KC158428
Pantoporia nefte	NIBGE BUT-00153	MABUT153-10	KC158429
Pantoporia opalina	NIBGE BUT-00010	MABUT010-10	HQ990330
Pantoporia opalina	NIBGE BUT-00008	MABUT008-10	HQ990328
Pantoporia opalina	NIBGE BUT-00007	MABUT007-10	HQ990327
Pantoporia opalina	NIBGE BUT-00006	MABUT006-10	HQ990326
Papilio demoleus	NIBGE BUT-00342	MABUT342-13	KC755879
Papilio demoleus	NIBGE BUT-00343	MABUT343-13	KC755880
Papilio demoleus	NIBGE BUT-00341	MABUT341-13	KC755881
Papilio demoleus	NIBGE IMB-00135	MAIMB135-09	GU681872
Papilio demoleus	NIBGE IMB-00136	MAIMB136-09	GU681873
Papilio demoleus	NIBGE BUT-00154	MABUT154-10	KC158430
Papilio demoleus	NIBGE BUT-00131	MABUT131-10	HQ990440
Papilio demoleus	NIBGE BUT-00130	MABUT130-10	HQ990439
Papilio demoleus	NIBGE BUT-00129	MABUT129-10	HQ990438
Papilio demoleus	NIBGE BUT-00128	MABUT128-10	HQ990437
Papilio demoleus	NIBGE BUT-00127	MABUT127-10	HQ990436
Papilio machaon	NIBGE BUT-00155	MABUT155-10	KC158431
Papilio polyctor	NIBGE BUT-00185	MABUT185-10	KC158435
Papilio polyctor	NIBGE BUT-00275	MABUT275-12	KC158439
Papilio polyctor	NIBGE BUT-00186	MABUT186-10	KC158438
Papilio polyctor	NIBGE BUT-00187	MABUT187-10	KC158437
Papilio polyctor	NIBGE BUT-00188	MABUT188-10	KC158436
Papilio polyctor	NIBGE BUT-00189	MABUT189-10	KC158434
Papilio polyctor	NIBGE BUT-00183	MABUT183-10	KC158432
Papilio polyctor	NIBGE BUT-00190	MABUT190-10	KC158433
Papilio polyctor	NIBGE BUT-00184	MABUT184-10	KC158440
Papilio polytes	NIBGE BUT-00271	MABUT271-11	KC158441
Papilio polytes	NIBGE BUT-00150	MABUT150-10	KC158442
Parnara guttata	NIBGE IMB-00170	MAIMB170-09	HQ990705
Parnara guttata	NIBGE BUT-00140	MABUT140-10	HQ990448
Parnara guttata	NIBGE IMB-00542	MAIMB542-09	HQ990728
Parnara guttata	NIBGE BUT-00039	MABUT039-10	HQ990357
Parnara guttata	NIBGE IMB-00563	MAIMB563-09	HQ990729
Pelopidas mathias	NIBGE BUT-00362	MABUT362-13	KC755882
Pelopidas mathias	NIBGE BUT-00363	MABUT363-13	KC755883
Pelopidas mathias	NIBGE IMB-00169	MAIMB169-09	GU681855
Pelopidas mathias	NIBGE BUT-00201	MABUT201-10	KC158448
Pelopidas mathias	NIBGE BUT-00200	MABUT200-10	KC158447
Pelopidas mathias	NIBGE BUT-00141	MABUT141-10	HQ990449
Pelopidas mathias	NIBGE BUT-00041	MABUT041-10	HQ990359
Pelopidas mathias	NIBGE BUT-00040	MABUT040-10	HQ990358
Pelopidas mathias	NIBGE BUT-00038	MABUT038-10	HQ990356
Pelopidas mathias	NIBGE BUT-00037	MABUT037-10	HQ990355
Pelopidas mathias	NIBGE BUT-00196	MABUT196-10	KC158443
Pelopidas mathias	NIBGE BUT-00197	MABUT197-10	KC158444
Pelopidas mathias	NIBGE BUT-00198	MABUT198-10	KC158445
Pelopidas mathias	NIBGE BUT-00199	MABUT199-10	KC158446
Pelopidas mathias	NIBGE BUT-00202	MABUT202-10	KC158449
Pelopidas mathias	NIBGE BUT-00361	MABUT361-13	KC755884
Phalanta phalantha	NIBGE BUT-00218	MABUT218-11	KC158450
Phalanta phalantha	NIBGE BUT-00170	MABUT170-10	KC158453
Phalanta phalantha	NIBGE BUT-00169	MABUT169-10	KC158455
Phalanta phalantha	NIBGE BUT-00168	MABUT168-10	KC158454
Phalanta phalantha	NIBGE BUT-00223	MABUT223-11	KC158452
Phalanta phalantha	NIBGE BUT-00222	MABUT222-11	KC158451
Pieris brassicae	NIBGE IMB-00133	MAIMB133-09	GU681874
Pieris brassicae	NIBGE BUT-00309	MABUT309-12	KC158456
Pieris brassicae	NIBGE BUT-00380	MABUT380-13	KC755885
Pieris canidia	NIBGE BUT-00073	MABUT073-10	HQ990388
Pieris canidia	NIBGE BUT-00083	MABUT083-10	HQ990398
Pieris canidia	NIBGE BUT-00071	MABUT071-10	HQ990386
Pieris canidia	NIBGE BUT-00082	MABUT082-10	HQ990397
Pieris canidia	NIBGE BUT-00081	MABUT081-10	HQ990396
Pieris canidia	NIBGE BUT-00084	MABUT084-10	HQ990399
Pieris canidia	NIBGE BUT-00085	MABUT085-10	HQ990400
Pieris canidia	NIBGE BUT-00069	MABUT069-10	HQ990385
Pieris canidia	NIBGE BUT-00072	MABUT072-10	HQ990387
Pieris rapae	NIBGE BUT-00094	MABUT094-10	HQ990408
Pieris rapae	NIBGE BUT-00093	MABUT093-10	HQ990407
Pieris rapae	NIBGE BUT-00095	MABUT095-10	HQ990409
Pieris rapae	NIBGE BUT-00307	MABUT307-12	KC158457
Pieris rapae	NIBGE BUT-00092	MABUT092-10	HQ990406
Polycaena sp1PK	NIBGE BUT-00044	MABUT044-10	HQ990362
Polyommatus icarus	NIBGE BUT-00046	MABUT046-10	HQ990364
Polyommatus icarus	NIBGE BUT-00126	MABUT126-10	HQ990435
Polyommatus icarus	NIBGE BUT-00045	MABUT045-10	HQ990363
Pontia daplidice edusa	NIBGE BUT-00090	MABUT090-10	HQ990404
Pontia daplidice edusa	NIBGE BUT-00089	MABUT089-10	HQ990403
Pontia daplidice edusa	NIBGE BUT-00306	MABUT306-12	KC158458
Pontia daplidice edusa	NIBGE BUT-00091	MABUT091-10	HQ990405
Pseudozizeeria maha	BIOUG02561-C06	MAMTG911-12	KC755886
Pseudozizeeria maha	BIOUG02380-F08	MAMTL562-12	KC755887
Pseudozizeeria maha	BIOUG02561-A08	MAMTF1437-12	KC755888
Pseudozizeeria maha	BIOUG02561-E08	MAMTI1542-12	KC755889
Pseudozizeeria maha	NIBGE BUT-00047	MABUT047-10	HQ990365
Pseudozizeeria maha	BIOUG02561-A10	MAMTF1439-12	KC755890
Pseudozizeeria maha	BIOUG02561-C08	MAMTG913-12	KC755891
Pseudozizeeria maha	BIOUG02561-C10	MAMTG915-12	KC755892
Pseudozizeeria maha	BIOUG02561-E04	MAMTH757-12	KC755893
Pseudozizeeria maha	BIOUG02561-G12	MAMTH760-12	KC755894
Pseudozizeeria maha	NIBGE BUT-00116	MABUT116-10	KC158459
Pseudozizeeria maha	BIOUG02561-E07	MAMTI1541-12	KC755895
Rapala extensa	NIBGE BUT-00206	MABUT206-10	KC158461
Rapala extensa	NIBGE BUT-00340	MABUT340-13	KC755896
Rapala extensa	NIBGE BUT-00203	MABUT203-10	KC158460
Tarucus balkanicus	NIBGE BUT-00239	MABUT239-11	KC158462
Tarucus balkanicus	NIBGE BUT-00063	MABUT063-10	HQ990379
Tarucus balkanicus	NIBGE BUT-00240	MABUT240-11	KC158463
Tarucus balkanicus	NIBGE BUT-00061	MABUT061-10	HQ990377
Tarucus balkanicus	NIBGE BUT-00062	MABUT062-10	HQ990378
Tarucus rosaceus	NIBGE BUT-00119	MABUT119-10	HQ990430
Telicota colon	NIBGE BUT-00194	MABUT194-10	KC158464
Tirumala limniace	NIBGE BUT-00121	MABUT121-10	HQ990432
Tirumala limniace	NIBGE BUT-00120	MABUT120-10	HQ990431
Tirumala limniace	NIBGE IMB-00134	MAIMB134-09	GU681875
Vanessa cardui	NIBGE BUT-00078	MABUT078-10	HQ990393
Vanessa cardui	NIBGE BUT-00077	MABUT077-10	HQ990392
Vanessa cardui	NIBGE BUT-00247	MABUT247-11	KC158466
Vanessa cardui	NIBGE BUT-00067	MABUT067-10	HQ990383
Vanessa cardui	NIBGE BUT-00329	MABUT329-13	KC755897
Vanessa cardui	NIBGE BUT-00074	MABUT074-10	HQ990389
Vanessa cardui	NIBGE BUT-00075	MABUT075-10	HQ990390
Vanessa cardui	NIBGE BUT-00076	MABUT076-10	HQ990391
Vanessa cardui	NIBGE BUT-00171	MABUT171-10	KC158465
Vanessa indica	NIBGE BUT-00229	MABUT229-11	KC158467
Vanessa indica	NIBGE BUT-00285	MABUT285-12	KC158468
Ypthima asterope	NIBGE BUT-00236	MABUT236-11	KC158469
Ypthima asterope	NIBGE BUT-00101	MABUT101-10	HQ990415
Ypthima avanta	NIBGE BUT-00125	MABUT125-10	KC158470
Ypthima avanta	NIBGE BUT-00088	MABUT088-10	HQ990402
Ypthima inica	NIBGE BUT-00002	MABUT002-10	HQ990322
Ypthima inica	NIBGE BUT-00001	MABUT001-10	HQ990321
Ypthima inica	NIBGE BUT-00164	MABUT164-10	KC158471
Zizeeria karsandra	NIBGE BUT-00048	MABUT048-10	HQ990366
Zizeeria karsandra	BIOUG02561-H05	MAMTL603-12	KC755898
Zizina labradus	NIBGE BUT-00049	MABUT049-10	HQ990367
